# Supplementary material for: HER2 overexpression in urothelial carcinoma with GATA3 and PPARG copy number gains
Source: Oncologist. 2024 Jun 22;29(8):e1094–7. doi: 10.1093/oncolo/oyae127 (PMC11299940; doi:10.1093/oncolo/oyae127)
Supplement: oyae127_suppl_Supplementary_Material [file oyae127_suppl_supplementary_material.zip]

Archive with 6 entries (5 files):
- Supplementary data/
- Supplementary data/Suppl.Table1.cn_amp.txt
- Supplementary data/Suppl.Table2.cn_del.txt
- Supplementary data/Suppl.Table3.blca_msk_tcga_2020_CNA_Genes.txt
- Supplementary data/TheOncologist.HER2.SuppelmentaryData.revision.docx
- Supplementary data/TheOncologist.HER2.SupplementalFigures.pdf
