# Supplementary material for: HER2 overexpression in urothelial carcinoma with GATA3 and PPARG copy number gains
Source: Oncologist. 2024 Jun 22;29(8):e1094–7. doi: 10.1093/oncolo/oyae127 (PMC11299940; doi:10.1093/oncolo/oyae127)
Supplement: oyae127_suppl_Supplementary_Material [file oyae127_suppl_supplementary_material.zip › Supplementary data/Suppl.Table1.cn_amp.txt]

Estimate	p
ABCB11	-1.66513848651954	0.218274726563918
ABCB4	0.451842383601622	0.517155343580642
ABL1	-1.48966660722109	0.19529263475655
ABL2	0.233706701366225	0.616889426727002
ACVR1B	-13.5437851209547	0.989499718780054
ACVR1B.1	-13.5437851209547	0.989499718780054
AIP	-1.01162344590841	0.267064490231726
AJUBA	-0.775904377004996	0.549435529333836
AKT1	0.168648812080489	0.740970664184318
AKT2	0.911973322626204	0.0964909780743112
AKT3	-0.138355265849218	0.786657678683194
ALK	0.0646844934396175	0.90628541260192
AMER1	0.545245334411792	0.354588879528717
AR	0.771212615848042	0.184039997349142
ARFRP1	0.549325023850698	0.239109808272938
ARHGAP35	0.597607214816631	0.220131920295239
ARID1A	0.257829108565533	0.816392216101023
ARID1B	-0.782187852324257	0.349060279697093
ARID2	-0.296059032698104	0.610780522776076
ARID5B	-0.775904377004997	0.549435529333835
ASH2L	-0.696260744565609	0.395080564926385
ASXL1	1.4436613238126	0.0266206965021494
ASXL2	0.138098515324375	0.802164760487799
ATF1	-14.5660910521407	0.98917006405323
ATP6AP1	-0.296118985386487	0.759387010799613
ATP8B1	-0.499752046824503	0.637814266855047
ATR	0.609232868943662	0.188178782050278
ATRX	0.978239826329975	0.102331262210438
AURKA	0.744183115906513	0.11768283236477
AURKB	-17.2943179134101	0.99161900504501
AXIN1	-1.09607843691798	0.222741494204152
AXIN2	0.782114691852268	0.0930547575813411
AXL	-1.75410964694582	0.183000429671323
BAP1	1.09565066776837	0.0511667443852079
BARD1	0.84250735929769	0.415145845403572
BCL2	0.824565517441109	0.224908259640517
BCL2L1	1.10659691348112	0.112823706426248
BCL2L2	-0.414116443270245	0.6873050475655
BCL6	1.18445113409782	0.0132619143929685
BCOR	0.478458290145033	0.583610072951531
BCORL1	-0.296118985386489	0.759387010799611
BEND2	-0.54503181842359	0.689920908364854
BIRC5	-0.147173471952316	0.797224508594454
BLM	0.0244633109720009	0.969964433050779
BMPR1A	-0.545031818423586	0.689920908364856
BRAF	0.779575914943979	0.11545216935649
BRCA1	0.0763645989701509	0.902872578783722
BRCA2	0.122844834204816	0.834753045616171
BRD4	-0.511831985524495	0.367711875119712
BRIP1	0.785311633993951	0.153848972533482
BTG1	-1.01162344590841	0.267064490231726
BTK	-0.296118985386487	0.759387010799613
C11orf30	0.4843839077016	0.797891164379648
C11orf95	-1.97568598205008	0.11273296265608
CALR	-0.766818108339206	0.257573104059954
CAMTA1	-0.20834975890828	0.889161810290069
CARD11	0.340026741109594	0.465376726241574
CASP8	-1.71089244762659	0.199619946971472
CASR	0.75056316502881	0.150188400145035
CBFB	-0.386991111028166	0.512991388296279
CBL	-0.162142859536897	0.8208417502296
CCND1	-16.6818828905342	0.987828654180241
CCND2	0.0556050215803454	0.925926404266251
CCND3	-16.7637344063556	0.989736507146061
CCNE1	-0.172669004854275	0.831805215283894
CD274	0.67833209371593	0.554356036004853
CD79A	0.684937097132517	0.147396738844462
CD79B	0.881230177446737	0.0583533057299061
CDC42	1.25158614907939	0.0180735672641012
CDC73	0.505707703866168	0.280596942674143
CDH1	0.193709127042635	0.835889947902968
CDK12	0.655382835203084	0.362474308249572
CDK4	17.7207332115869	0.986261679720084
CDK6	0.854275695760146	0.0787479020593574
CDK8	-0.226571621945433	0.802009947127783
CDKN1A	0.362356201095918	0.476650999290327
CDKN1B	0.46273637993397	0.634161075073308
CDKN1C	-0.208349758908275	0.889161810290071
CDKN2A	0.573583377883929	0.362190594241105
CDKN2B	0.711321152564187	0.266026752932477
CDKN2C	1.47941939294633	0.00488640577380336
CEBPA	0.94000725244892	0.187130426693601
CHD1	-14.5660910521411	0.989170064053233
CHD2	0.520637772098625	0.341124471257382
CHD4	-0.0665635675681806	0.910470703107908
CHD5	1.01411577734182	0.0441080250689228
CHEK1	0.2462530320831	0.704668666532061
CHEK2	0.0304787109177303	0.966428619593496
CIC	0.763407498965361	0.105049583002478
CLDN18	0.805991551621138	0.0851588493885174
CNOT3	0.553092293264277	0.250248835907387
COL2A1	0.0778180812996595	0.923896779074869
CRCT1	0.50921395999776	0.318874986412515
CREBBP	-16.6689485249847	0.991349271374369
CRKL	-0.72223603308134	0.322749229445908
CRLF2	0.13130546990771	0.807714950232482
CSF1R	-0.703222692609797	0.466268684349482
CSF3R	1.19315414154708	0.0232084165202476
CTCF	0.318644761947468	0.737796895884813
CTNNA1	-1.28704858400024	0.276444850782899
CTNNB1	0.856899025878799	0.115921171387558
CUL3	1.11368837974791	0.304982437552513
CUX1	0.614023378082242	0.214868986993686
CXCR4	1.08666786321647	0.142602424190501
CYLD	-0.649396702378555	0.431692571993419
CYSLTR2	-13.536459080851	0.992579088811758
DAXX	0.441580213746184	0.366940067207735
DCC	1.02720523154394	0.12956776951349
DDIT3	2.84053937767085	0.0233812071207564
DDR1	-0.964177855201436	0.396897926952174
DDR2	0.497663421262741	0.304751717989708
DDX31	-13.5437851209566	0.989499718780054
DDX3X	0.586694258690312	0.275497683244203
DDX41	-15.6442558888829	0.987780666106361
DICER1	0.241202469809996	0.646230702827097
DIS3	0.601165315401751	0.289503757609289
DIS3L2	-16.4698009313589	0.988133240773935
DNAJB1	-16.9480047088752	0.989780656152293
DNMT1	-17.043457171051	0.990346963285365
DNMT3A	0.31008533888207	0.553011751357426
DOT1L	1.11368837974791	0.304982437552514
DROSHA	0.628342336818523	0.178496638981977
DUSP2	0.681691337369789	0.210016336697856
DUSP4	0.787196840521877	0.22258866179136
EBF1	-15.6044099803369	0.990048236080926
EED	-2.61502519644345	0.0518027907061287
EGFR	-13.5437851209553	0.989499718780056
EIF1AX	0.256186898504479	0.760128326509159
ELANE	17.6601085899786	0.990318533819894
ELF3	0.0859385459771694	0.862495815051506
EP300	-0.134768304423172	0.840705347109162
EPCAM	0.0646844934396176	0.90628541260192
EPHA3	-0.370199877909278	0.672004652115477
EPHA5	0.0595261838581228	0.939404191527595
EPHB1	1.10451868482241	0.0208028116579547
EPHB4	0.308978209828929	0.649562212922442
EPOR	-0.701058123161118	0.305024353664781
ERBB3	-0.481082799406513	0.411661596333602
ERBB4	0.478458290145033	0.583610072951531
ERCC2	0.411117624276776	0.400402941553848
ERG	1.36207097002648	0.00592054862553021
ERRFI1	1.15326845028536	0.0239000225082267
ESR1	-1.22940352133255	0.302747876367167
ESR2	-2.00803502676754	0.104464717406501
ETS1	0.579903775365687	0.338029988731117
ETV3	0.232418574140265	0.636089368721046
ETV6	-0.0185912803074154	0.973914179664278
EWSR1	0.0968114083757884	0.866206940593837
EZH1	0.0181783146675934	0.978869025997064
EZH2	1.19571749661864	0.0178033695170886
FAM46C	-13.5364590808559	0.992579088811756
FAM5C	-0.188391331775624	0.83231155419757
FANCA	-1.80180013055608	0.0372016864901433
FANCC	-14.5660910521406	0.989170064053231
FANCE	1.46973826141267	0.0552916142540056
FANCF	-0.870152779667671	0.493667742744594
FANCG	-17.043457171047	0.990346963285373
FANCL	0.386920048202093	0.469025392840523
FAT1	0.868769014587917	0.182737528839096
FAT3	0.0526598353610215	0.963994085362941
FBXW7	0.940007252448921	0.187130426693601
FGF10	1.15601927039317	0.0188029862786262
FGF14	0.985080028418821	0.0550271487206057
FGF19	-16.6818828905342	0.987828654180241
FGF23	0.0556050215803454	0.925926404266251
FGF3	-16.7355338847177	0.988279231248715
FGF4	-16.7355338847177	0.988279231248715
FGF6	0.0556050215803454	0.925926404266251
FGFR1	-0.740960605206264	0.361551007662954
FGFR2	0.484383907701601	0.797891164379648
FGFR3	-0.794083885687557	0.228994115574452
FGFR4	-15.6044099803352	0.990048236080926
FH	-0.138355265849218	0.786657678683194
FLCN	-13.5437851209538	0.989499718780049
FLT1	1.09068906945589	0.0393961054842441
FLT3	0.681691337369787	0.210016336697857
FLT4	-16.6524192230286	0.991852084461617
FOS	-2.12850286854905	0.0778409935045493
FOSB	-0.0719402846101548	0.927968081049628
FOXA1	-14.5586003804082	0.990318332423828
FOXL2	0.805991551621138	0.0851588493885174
FOXO1	0.455817193114685	0.360750925871744
FOXP1	1.29329812065028	0.0195229132003982
FOXR2	0.479517367145856	0.472014161232451
FRK	-0.545031818423588	0.689920908364855
FRS2	-0.208349758908279	0.889161810290069
FUBP1	17.660108589759	0.99031853381896
FUS	0.682005035854538	0.379336375024207
FYN	-0.208349758908279	0.889161810290069
GAB2	-13.5437851209578	0.989499718780063
GALNT12	-16.5920958313433	0.986982659111806
GATA1	0.470233079635007	0.412143729341633
GATA2	0.777986237834902	0.0971949066096551
GATA3	1.59981554418826	0.00340297611060361
GFI1	1.5997038417241	0.0140670065801245
GFI1B	-14.566091052141	0.989170064053233
GLI1	17.7207332115869	0.986261679720084
GLI2	-14.5586003804017	0.99031833242381
GLMN	1.37080773157411	0.0294421534915026
GNA11	0.131817005771987	0.828905990634615
GNA13	0.510068421888589	0.273652223920252
GNA14	-16.634390975165	0.98739727712438
GNAQ	-1.28704858400024	0.2764448507829
GNAS	0.719235356634672	0.130419340022277
GPC3	-0.296118985386489	0.759387010799611
GPR124	-14.5511654019194	0.991619660253419
GREM1	1.01219823036265	0.187630026620816
GRIN2A	0.84250735929769	0.415145845403572
GRM3	0.780547344650885	0.106391925291824
GSK3B	1.30471029662867	0.00719193820185031
H3F3A	0.466402081449089	0.434861184475298
H3F3B	1.18653175553618	0.0334682177931542
HDAC4	0.479090923960033	0.527179129015583
HEY1	1.01753762265439	0.0471259172826139
HGF	0.83452871489057	0.0890043497044238
HIF1A	0.222971147983693	0.701531442656478
HIST1H3B	1.4027456714487	0.075262217431732
HMGA2	-13.5364590808515	0.992579088811775
HNF1A	-13.5364590808595	0.992579088811767
HNRNPK	-16.5920958313366	0.986982659111793
HRAS	-0.870152779667671	0.493667742744593
HSP90AB1	0.166285570624486	0.738691523770809
HTRA1	-0.0158336710477088	0.986105369675944
ID3	1.40685904475419	0.00644756963604117
IDH2	0.0752039434210463	0.908548356099143
IGF1R	0.497789542204681	0.401484469142264
IGF2	-0.775904377004997	0.549435529333836
IGF2BP3	-0.386991111028166	0.512991388296279
IGF2R	-1.57840981874096	0.165412420723839
IKBKE	-0.0802094263828492	0.875780596996419
IKZF1	0.462736379933969	0.634161075073309
IKZF2	0.318644761947467	0.737796895884814
IKZF3	1.79175946773041	0.170411518457011
IL6ST	1.38629435962245	0.267976554527293
IL7R	1.00174677432807	0.0404527622634573
INHBA	-13.5437851209522	0.98949971878005
INPP4B	-13.5437851209569	0.989499718780048
IPMK	-1.03169532663046	0.402720003255262
IRF4	0.0315793679370466	0.951755846945042
IRS2	1.32823509658613	0.0488586713871629
JAK1	-13.5437851209549	0.989499718780056
JAK2	0.193709127042638	0.835889947902966
JAK3	-0.086125683224831	0.884286243527755
JAZF1	0.585168675431404	0.206245346782739
KAT6A	0.443965681834432	0.451003353268332
KBTBD4	-17.561778944326	0.987221542730488
KDM5A	0.0136944422418862	0.981666499854123
KDM5C	0.789785923812731	0.120937835649982
KDM6A	0.240086034221634	0.846096828359995
KDR	0.961403793580904	0.184596926201767
KEAP1	-0.978103867183963	0.165744911977986
KIT	0.985635667393508	0.124106560024142
KLF4	-0.870017670851232	0.351871328490602
KLHL6	1.15753780180367	0.0154598842879182
KMT2A	-1.2678937703926	0.139820753463517
KMT2B	1.35045142086454	0.00848730022804347
KMT2C	1.4027456714487	0.0752622174317318
KMT2D	-13.5437851209542	0.989499718780051
KNSTRN	0.423786550251654	0.565004217419481
KRAS	0.0960738295202206	0.930381387990056
KRIT1	0.741885364610457	0.245370079233851
LARP4B	-0.439622459167682	0.523154337724078
LEF1	-0.208349758908276	0.889161810290071
LRP1B	0.433061520495498	0.515830618629222
LUC7L2	0.609695812669169	0.457651278563673
LZTR1	-0.683428767396933	0.351545935477038
MAML2	-0.939207970445567	0.23170848089752
MAML3	14.5544673370881	0.992021018292685
MAP2K1	0.308978209828928	0.649562212922443
MAP2K2	-0.478378844454304	0.498522904631471
MAP2K4	0.7086513649678	0.395365799924227
MAP3K1	-0.208349758908275	0.889161810290071
MAP3K2	0.743208992768974	0.264656870086563
MAP3K5	2.16825223000547	0.117704371577532
MAP3K8	-2.14482760716613	0.042629803982949
MAP3K9	-0.479854722420599	0.483558437209238
MAPK1	-0.643388646952939	0.382680412250794
MAX	-2.00803502676754	0.104464717406501
MCL1	0.50921395999776	0.318874986412515
MDM2	2.16825223000547	0.117704371577532
MDM4	0.145122279773557	0.770711569249091
MEN1	-0.0953788779062263	0.878388704243951
MET	0.875435584938033	0.0624833352457455
MGA	0.423786550251654	0.56500421741948
MGMT	-0.571284163401678	0.564835003562185
MITF	0.837919772705223	0.165659967937614
MLH1	1.27003352011854	0.131717623737686
MLH3	-0.291286850294207	0.633261956703014
MN1	-14.5586003804032	0.990318332423812
MPL	1.10254945824701	0.0262348822605289
MRE11A	-13.5364590808579	0.992579088811765
MSH2	-0.199314498254026	0.715397133735751
MSH3	-0.170625500464804	0.87505567156368
MSH6	0.589241053418705	0.265811070254667
MTOR	1.15326845028536	0.0239000225082267
MUTYH	0.879627077730091	0.0868999291440137
MYBL1	0.67370489975055	0.155290243721998
MYC	0.766998940868793	0.102227365129013
MYCL	1.15947486345845	0.0874793159879626
MYCN	0.347229533015111	0.514495954142234
MYD88	1.27003352011854	0.131717623737686
MYH9	-0.22231521133142	0.684854662115581
MYOD1	-0.545031818423591	0.689920908364854
NAV3	-14.5511654019179	0.991619660253414
NBN	1.18409994515651	0.0187929859761872
NCOA2	0.454176039827749	0.415482584197554
NCOA3	1.18409994515651	0.0187929859761872
NCOR1	0.7086513649678	0.395365799924227
NF1	0.120531251985197	0.808336040094028
NF2	0.583146283556588	0.479900255108885
NFE2L2	-0.87001767085123	0.351871328490603
NFKBIA	-14.5511654019273	0.991619660253426
NFKBIE	0.197095518689102	0.692991335416184
NIPBL	0.869477750849906	0.0700483529663627
NKX2-1	-14.551165401934	0.991619660253428
NOTCH1	-13.5437851209566	0.989499718780054
NOTCH2	1.23245288057288	0.051927716315284
NOTCH3	-0.349644529933408	0.57151866409016
NPM1	-15.604409980336	0.990048236080926
NR4A3	-16.5920958313433	0.986982659111806
NRAS	2.4693997873631	4.5527167674004e-06
NRG1	-14.5511654019281	0.991619660253422
NRIP1	17.5401713559599	0.989563867010777
NSD1	-15.6361586786509	0.988201080784867
NT5C2	-0.414116443270244	0.687305047565501
NTHL1	-0.639818371398488	0.512882513659692
NTRK1	1.32709088714812	0.00919541001270913
NTRK2	-0.870017670851231	0.351871328490602
NTRK3	0.931718669580642	0.0720635082995944
NUP93	-1.55702651486439	0.106695081974694
NUTM1	0.588030500763458	0.365598669383131
OTX2	-1.01162344590842	0.267064490231725
PAK1	-13.5364590808595	0.992579088811767
PAK3	0.568749218091043	0.347827502594222
PALB2	0.849845629945474	0.314190811243408
PARK2	-15.6044099803364	0.990048236080925
PAX5	0.190639269057028	0.767577669878363
PAX7	0.936493073726181	0.0720159217449912
PAX8	-0.500369880182274	0.418486994790263
PBRM1	1.09565066776837	0.0511667443852079
PDCD1LG2	0.67833209371593	0.554356036004853
PDGFRA	0.833524439813879	0.201883179545696
PDGFRB	-0.870017670851229	0.351871328490603
PDK1	-1.05480170572155	0.241288477149833
PDPK1	-0.649722291190021	0.301973188141912
PHOX2B	-0.66905019044159	0.614041702517274
PIK3CA	0.907441709900295	0.053016228521516
PIK3CG	1.22551690906226	0.0107544768610963
PIK3R1	-0.105839579544015	0.906264341570759
PIK3R2	-0.047138443042287	0.936790364155004
PLAG1	0.243441759790511	0.598356732037584
PLCB4	0.232418574140264	0.636089368721048
PMS1	-0.492666860620994	0.562994919955472
PMS2	0.212001598192807	0.646852833156676
POLD1	0.563459858391919	0.247340185960271
POLE	-1.44252554885319	0.212569515011462
POLR2A	-0.545031818423591	0.689920908364854
POT1	0.879627077730091	0.0868999291440137
PPARG	1.32823509658613	0.0488586713871628
PPM1D	0.775539505703081	0.169250539380746
PPP2R1A	0.393017033782159	0.533685808461515
PPP6C	-1.01162344590841	0.267064490231726
PRDM1	-17.1569622699677	0.990956622388132
PREX2	0.824114552559936	0.0761527158550029
PRKACA	-0.825079422504605	0.196969999099128
PRKAR1A	0.867818830805614	0.062890086275229
PRKCA	0.849266913679519	0.0729760538168082
PRKDC	0.710943894233439	0.130331422183633
PRPF40B	-14.5586003804072	0.990318332423834
PRPF8	-14.5511654019312	0.991619660253431
PTCH1	-2.09956931465145	0.0835739596535783
PTCH2	0.653542396001944	0.218206165488714
PTEN	-0.396225283150939	0.780053855790951
PTPN1	1.2776492017011	0.0119311594051479
PTPN11	0.973449144455151	0.410596551104155
PTPRD	0.973449144455151	0.410596551104155
PTPRT	-13.5364590808545	0.992579088811766
RAC1	0.289002794905123	0.53287381679477
RAD21	0.316731920553917	0.503170326696122
RAD50	-0.966647564395823	0.29262345280356
RAD51	0.342564201599059	0.636747924495892
RAD51C	0.710997574773369	0.216711607035745
RAD51D	-1.1700810335078	0.13529249990127
RAF1	0.968632306046168	0.0668592050501444
RARA	0.235304977863923	0.635797935455965
RASA1	-15.5966278398938	0.990563611474104
RASA2	0.609232868943662	0.188178782050278
RB1	-2.61502519644345	0.0518027907061284
RECQL4	0.166406100500869	0.735452389204444
REL	0.0867984041788636	0.877469956762677
RELA	-0.208349758908279	0.889161810290069
RET	-0.782187852324256	0.349060279697093
RHOA	0.806587772222483	0.157731412267608
RICTOR	1.19595466814681	0.0176554294184749
RIT1	1.30205981417609	0.0105974844160131
RNF43	0.654714670606703	0.251861346175093
ROBO1	0.858994516652068	0.124388244806122
ROS1	-1.3415236657361	0.25287245242979
RPTOR	0.738039583216469	0.11522633976577
RRAGC	0.934221694381176	0.243769520387563
RRAS	0.597607214816631	0.220131920295239
RRAS2	-0.775904377004998	0.549435529333835
RSPO2	0.768986685778316	0.109594587470965
RSPO3	-13.543785120956	0.989499718780058
RUNX1	1.1098193992359	0.0238886525552168
RUNX1T1	0.888216112839845	0.074617923623248
SAMD9	0.451842383601623	0.517155343580642
SAMD9L	0.451842383601623	0.517155343580642
SDHA	-0.782806382527418	0.280952086253912
SDHAF2	-2.67243001529454	0.0433383287626479
SDHB	0.936493073726181	0.0720159217449913
SDHC	-0.428805955107283	0.52353330752325
SDHD	-0.547980382243911	0.515285561268886
SETBP1	-0.208349758908275	0.889161810290071
SETD2	0.754051564012336	0.161547514893082
SF1	-1.06971949620007e-15	0.999999999999999
SF3A1	-0.105839579544016	0.906264341570758
SF3B1	-0.433624697286164	0.615099166097692
SH2B3	0.973449144455152	0.410596551104155
SHH	0.859743737612894	0.106672392880888
SIN3A	0.199136157197097	0.778238587736997
SLIT2	2.08676758000128	0.146566904071392
SMAD2	0.734439029799623	0.271482775424491
SMAD3	0.308978209828929	0.649562212922443
SMAD4	0.724354849694782	0.299357812606188
SMARCA2	0.0871934355028561	0.891085551106205
SMARCA4	-0.884256148183697	0.216251003307455
SMARCAL1	-0.208349758908275	0.889161810290071
SMARCB1	-0.439622459167682	0.523154337724078
SMARCE1	0.259030822829246	0.774360563049463
SMC1A	0.40531746225181	0.434259717999511
SMC3	-0.396225283150942	0.780053855790949
SMO	0.976685068306674	0.0599258311670701
SNCAIP	-1.39323750634674	0.23167924150637
SOCS1	0.776227173741563	0.401150264258843
SOS1	0.381289171408082	0.494693848517564
SOS2	0.0968114083757888	0.866206940593836
SOX2	0.164617243669093	0.755120591829223
SOX9	0.79880856516945	0.0888700764587478
SPEN	0.888216112839843	0.0746179236232485
SPRED1	0.928435507727957	0.177128421287885
SPRY2	1.09068906945589	0.0393961054842441
SPTA1	1.10462069410049	0.0297413835188499
SRC	1.2722366885551	0.0155409864614194
SRSF2	0.62140798444342	0.18333059911679
SS18	0.268053420752835	0.708005089719515
STAG2	-0.375305630551911	0.690614266328105
STAT3	0.397038843882288	0.40167059469261
STAT4	-0.433624697286163	0.615099166097693
STAT6	0.0507133325849797	0.975023708128017
STK11	0.0423270664950935	0.944074528836177
SUFU	-0.496538046827295	0.622700009435407
SUZ12	-1.11578846266849	0.218769841477319
SYK	-0.966647564395823	0.29262345280356
TBX3	0.973449144455151	0.410596551104155
TCEB1	0.304903820411832	0.641456984020577
TCF12	1.23133382426655	0.106009207054647
TCF7L2	-1.66513848651954	0.218274726563917
TEK	-16.7965892955716	0.988752053901641
TERC	0.130252374614114	0.804504179301346
TERT	0.76340749896536	0.105049583002478
TFE3	-0.597767050672034	0.343636183153643
TFEB	-16.9523626099202	0.990706510822809
TGFBR2	0.756833943616819	0.138919432487419
THADA	0.859989130568163	0.0932014489866691
TMEM127	0.661921624990178	0.337102351524679
TMPRSS2	0.749226228771831	0.113985949240592
TNFAIP3	1.16078500613223	0.140667473874718
TNFRSF14	1.05885315919369	0.0363404606026551
TOP1	1.23700440680033	0.0202941726513611
TOP2A	0.0568262356170074	0.908492367490982
TP53	-0.851377205994542	0.236074814658983
TRAF3	0.0731024371895542	0.887907415556709
TRAF7	-0.64338864695294	0.382680412250793
TSC1	-14.5511654019286	0.991619660253419
TSC2	-0.683428767396934	0.351545935477037
TSHR	-0.327255960723932	0.590580126109022
TTYH1	0.578366211260042	0.225845174127647
TYK2	-0.978103867183962	0.165744911977986
U2AF1	0.747175197374499	0.107733764780444
U2AF2	0.520637772098623	0.341124471257384
USP6	2.08676758000128	0.146566904071392
VEGFA	0.423786550251654	0.56500421741948
VHL	1.03398622690813	0.0772980874179098
WHSC1	-1.49322512039826	0.127155368378302
WISP3	-14.5511654019204	0.991619660253418
WRN	0.711321152564187	0.266026752932476
WT1	-14.5586003804098	0.990318332423834
WWTR1	-2.89222164142232e-16	1
XBP1	0.97344914445515	0.410596551104156
XPO1	0.0867984041788636	0.877469956762677
YAP1	-0.964177855201439	0.396897926952173
YWHAE	-15.5889057938011	0.991107669194691
ZBTB20	1.24269476102113	0.0102553775582748
ZFHX3	-0.25765035637902	0.643868629759985
ZFHX4	0.614121225213926	0.215858915031206
ZFPM1	-1.05480170572155	0.241288477149833
ZNF217	0.457388944145703	0.328476525026803
ZNF703	-1.83425530634698	0.154740517135306
ZRSR2	-0.0574933643325806	0.925472550706535
