# Supplementary material for: HER2 overexpression in urothelial carcinoma with GATA3 and PPARG copy number gains
Source: Oncologist. 2024 Jun 22;29(8):e1094–7. doi: 10.1093/oncolo/oyae127 (PMC11299940; doi:10.1093/oncolo/oyae127)
Supplement: oyae127_suppl_Supplementary_Material [file oyae127_suppl_supplementary_material.zip › Supplementary data/Suppl.Table2.cn_del.txt]

Estimate	p
ABCB11	0.841572771753917	0.1097505186459
ABCB4	-0.283768070996848	0.792725910359556
ABL1	0.368434276907416	0.432699370968131
ABL2	0.682005035854538	0.379336375024207
ACVR1	1.25403036562938	0.0105175197611155
ACVR1B	-0.264729689182529	0.763974503534173
AIP	1.7051461779279	0.011719537382193
AJUBA	0.262110592126457	0.608975206032458
AKT1	-0.419019981944987	0.47729261302114
AKT2	-1.34152366573609	0.25287245242979
AKT3	0.706257672559058	0.250715333121998
ALK	-0.6519891080421	0.5411353857871
AMER1	0.283690442674408	0.57533214296804
APC	0.656704231489674	0.160734344270036
AR	0.316235676131944	0.532999115930036
ARAF	0.571127743333503	0.257131277456856
ARFRP1	0.193709127042635	0.835889947902968
ARHGAP35	0.0349784115356535	0.958479741501249
ARID1A	-1.21160116846734	0.170097741167427
ARID1B	0.409207615339555	0.402209780965457
ARID2	-0.81774796931958	0.386205810620688
ARID5B	0.433685580405292	0.395731442868146
ASH2L	0.546915811897984	0.251312538933753
ASXL1	-1.50757387471489	0.290678221972298
ASXL2	0.183922837308258	0.819193490831494
ATF1	0.146856522406291	0.82914597776566
ATM	0.258546946848353	0.59341930459654
ATP6AP1	0.101782693647715	0.898915551221473
ATP8B1	-0.351231290612502	0.544357155450478
ATR	2.24989478789644	0.0937858090018635
ATRX	0.819865503656856	0.0936416464926096
AURKA	-0.545031818423585	0.689920908364857
AURKB	0.431919706997015	0.350944845676609
AXIN1	0.0791960517478166	0.8716027621475
AXIN2	-14.5511654019182	0.991619660253415
AXL	0.204307077018844	0.748772319046585
BAP1	-0.296076513271264	0.580791335116256
BARD1	1.04597163787028	0.026323200209677
BCL2	-0.591288076583946	0.249160395736222
BCL2L1	-1.4456858610094	0.322442443837409
BCL2L2	0.266261908286711	0.609628400406423
BCL6	0.0507133325849791	0.975023708128018
BCOR	0.571127743333503	0.257131277456856
BCORL1	0.368531348749446	0.458976484661009
BEND2	0.0778180812996593	0.923896779074869
BIRC5	-0.669050190441589	0.614041702517275
BLM	0.513631569056001	0.340215950143262
BMPR1A	0.7942785278759	0.0922487905989195
BRAF	-0.349644529933408	0.57151866409016
BRCA1	0.0189282856488544	0.969528718228237
BRCA2	0.0353625040687138	0.941117063356853
BRD4	-0.272014091805151	0.628166386139079
BRIP1	-15.5812429210546	0.991686053307549
BTG1	0.433061520495497	0.515830618629224
BTK	0.467012171293897	0.350881267245728
C11orf30	-0.170625500464803	0.87505567156368
C11orf95	0.390508606602175	0.602780768270523
CALR	0.679628603339341	0.159465046992615
CAMTA1	-0.0270458314540056	0.974325135290603
CARD11	0.423786550251654	0.565004217419481
CASP8	1.13434032294941	0.0218414763764205
CASR	-13.536459080851	0.992579088811758
CBFB	0.972741640453682	0.0409594912704739
CBL	0.200686093195951	0.677587724326304
CCND1	0.271316173583197	0.694498276258682
CCND2	0.128163519818558	0.826821015780234
CCND3	1.05449702370301	0.0898081496758911
CCNE1	-0.569848964210616	0.594145511651768
CD274	0.638435437129853	0.167927577955123
CD79A	0.353139287296332	0.605357223499937
CD79B	-14.5660910521424	0.98917006405323
CDC42	-0.316520741253785	0.68029725105833
CDC73	-0.0719402846101533	0.927968081049629
CDH1	0.903023479877653	0.0631556307917258
CDK12	-1.44252554885319	0.212569515011461
CDK4	-0.639818371398488	0.512882513659691
CDK6	-0.402401185915474	0.642871227501064
CDK8	-0.177315722193918	0.77409512236252
CDKN1A	0.510539077877795	0.414114060585096
CDKN1B	0.386009117530675	0.499017251198025
CDKN1C	-0.00940217952997154	0.984835895234345
CDKN2A	0.206320422005983	0.660528986023681
CDKN2B	0.206320422005983	0.660528986023681
CDKN2C	-0.201634994100776	0.796185590737282
CEBPA	-0.264729689182528	0.763974503534173
CHD1	1.08646693489625	0.0205794866829976
CHD2	0.0572751452061734	0.920308218903148
CHD4	0.228921489333358	0.710866820345556
CHD5	0.137535644686529	0.81155862977211
CHEK1	-0.20662047607802	0.687156094288094
CHEK2	0.646034762821317	0.189640879925241
CIC	0.353139287296332	0.605357223499937
CLDN18	0.842507359297694	0.41514584540357
CNOT3	1.23245288057288	0.051927716315284
COL1A1	-1.16808312472933	0.332202705280479
COL2A1	-0.696260744565609	0.395080564926386
CRCT1	-0.208349758908279	0.889161810290069
CREB1	1.19373128869766	0.0116895481447651
CREBBP	0.196198758546536	0.687299203004978
CRKL	0.810174101403429	0.101700525480684
CRLF2	0.438867168673715	0.363094146349744
CSF1R	0.401532289632065	0.394303372843177
CSF3R	-0.81774796931958	0.386205810620688
CTCF	1.1763689428616	0.0157986966134915
CTNNA1	0.643244611531262	0.176260518496468
CTNNB1	-0.550337546064998	0.385783155273331
CUL3	0.934538953099983	0.0464576134387095
CUX1	0.267927732361804	0.64665907193033
CXCR4	0.614121225213925	0.215858915031206
CYLD	0.797397870320814	0.0972817726526257
CYSLTR2	-0.966700479784601	0.174546418833428
DAXX	0.640333571894022	0.312691468585769
DCC	-0.281275470150039	0.557153068200497
DDIT3	-0.703222692609797	0.466268684349482
DDR1	1.08825410060617	0.184053426951909
DDR2	-15.5889057938021	0.991107669194695
DDX31	0.499211813248737	0.366749444376793
DDX3X	0.571127743333503	0.257131277456856
DDX41	0.522776644513123	0.27014378340153
DICER1	-0.159038975314419	0.772793674154417
DIS3	-0.512370326541785	0.459939045372823
DIS3L2	0.715689832168923	0.131440500917496
DNAJB1	0.201129564146288	0.69412693915593
DNMT1	0.246253032083099	0.704668666532062
DNMT3A	0.101782693647715	0.898915551221473
DOT1L	0.582021460221657	0.22534392585663
DROSHA	0.318644761947469	0.737796895884812
DUSP2	-0.0171020064403405	0.97957527724958
DUSP4	-0.349846545558187	0.479698742694625
EBF1	0.474789160629928	0.319422020829265
EED	0.433565772553993	0.45010049044339
EGFR	0.640333571894021	0.312691468585769
EIF1AX	0.6072906639552	0.229366096720968
ELANE	-0.783734761697741	0.330841417040184
ELF3	0.734439029799624	0.27148277542449
EP300	1.201340145746	0.0152779377361178
EPCAM	0.522189377727179	0.396873253891172
EPHA3	-0.339754421286954	0.628416736831886
EPHA5	-0.804629066173579	0.172326019612526
EPHA7	0.376622165538235	0.436700464743097
EPHB1	0.0832695543236668	0.927968896406866
EPHB4	0.093922056588251	0.897406423045456
EPOR	0.679628603339342	0.159465046992615
ERBB3	-0.264729689182528	0.763974503534173
ERBB4	0.883788162785549	0.058386953926881
ERCC2	0.582705644912708	0.327703567460839
ERG	-0.740960605206265	0.361551007662954
ERRFI1	-0.262767269665285	0.709548021976632
ESR1	0.354236965785728	0.477522353588745
ESR2	0.228921489333359	0.710866820345554
ETNK1	1.01498166236349	0.113649816284237
ETS1	-0.206620476078021	0.687156094288093
ETV3	14.5544673370881	0.992021018292685
ETV6	0.0233905989799316	0.966103297675341
EWSR1	0.595252114849396	0.243030978252903
EZH1	-0.205303545533861	0.753931115014217
EZH2	0.0871934355028558	0.891085551106205
FAM46C	-0.386921113085491	0.71902659488507
FAM5C	-14.5511654019268	0.991619660253425
FANCA	0.597391872452582	0.221119150364527
FANCC	0.982978303492778	0.0385789793459957
FANCE	0.393881309514654	0.523573307963527
FANCF	0.334200946238099	0.469010250279387
FANCG	0.89870888827377	0.0606018431800121
FANCL	0.470003627748095	0.565921507973996
FAT1	-0.581876631371957	0.287315290869531
FAT3	-0.579458610567221	0.287684834645558
FBXW7	-0.432208482593546	0.439941623836687
FGF10	-0.414116443270245	0.6873050475655
FGF14	-0.518738633462722	0.460094961227752
FGF19	0.14685652240629	0.829145977765662
FGF23	0.128163519818558	0.826821015780234
FGF3	0.146856522406289	0.829145977765662
FGF4	0.0895312661993525	0.894638303123656
FGF6	0.128163519818558	0.826821015780234
FGFR1	0.738039583216469	0.11522633976577
FGFR2	0.805991551621138	0.0851588493885173
FGFR3	0.0230063433995322	0.962438715464824
FGFR4	0.52519729342638	0.261828669764453
FH	0.706257672559058	0.250715333121998
FLCN	0.0125577662728275	0.978524191668808
FLT1	-0.216399464772351	0.725029972124428
FLT3	-0.25436078021944	0.678079179784917
FLT4	0.408036509584746	0.388281907015461
FOS	0.280873994789623	0.651478901535156
FOSB	-0.264729689182529	0.763974503534172
FOXA1	-0.0109435909065278	0.983646555535274
FOXL2	0.842507359297694	0.41514584540357
FOXO1	0.932092387230619	0.0607075793430638
FOXP1	-0.305033637544861	0.558251394179201
FOXR2	-0.580716755204027	0.495347908073101
FRK	0.520637772098625	0.341124471257382
FRS2	-0.226571621945434	0.802009947127782
FUBP1	-0.559134035154208	0.452617391940263
FUS	-0.248145037603174	0.735894298891405
FYN	1.02567418775894	0.0293088240140497
GAB2	0.193855211471267	0.737911995224785
GALNT12	0.615403027069089	0.243047516140991
GATA1	0.571127743333503	0.257131277456855
GATA2	2.16825223000547	0.117704371577532
GATA3	0.161053314188041	0.826112584226432
GFI1	-0.492666860620996	0.562994919955471
GFI1B	0.212368020192263	0.704776014432558
GLI1	-0.87001767085123	0.351871328490603
GLI2	-0.00545930467923274	0.991827994425585
GLMN	-0.492666860620996	0.562994919955471
GNA11	0.411117624276775	0.400402941553849
GNA13	-14.5586003804083	0.990318332423828
GNA14	0.615403027069089	0.243047516140991
GNAQ	0.998089868857352	0.0345652341968841
GNAS	-0.870152779667671	0.493667742744593
GPC3	0.400797373324445	0.421485759101803
GPR124	0.478458290145034	0.58361007295153
GREM1	-0.851377205994541	0.236074814658983
GRIN2A	0.204875405331553	0.706106584445331
GRM3	-0.402401185915473	0.642871227501064
GSK3B	0.842507359297693	0.41514584540357
H3F3A	0.193709127042638	0.835889947902966
H3F3B	-14.5511654019255	0.99161966025342
HDAC4	1.2358750241119	0.0118320053980435
HEY1	0.478458290145034	0.58361007295153
HGF	-0.13891289244856	0.8600419611006
HIF1A	-0.215215565144521	0.70541403641312
HIST1H3B	1.01160090870445	0.238571888197899
HMGA2	-0.639818371398487	0.512882513659692
HNF1A	-0.405176617187894	0.601125328520577
HNRNPK	0.615403027069089	0.243047516140991
HOXB13	-0.188391331775621	0.832311554197572
HRAS	0.57916518129445	0.215618950290231
HSP90AB1	1.14003597398655	0.0692005921741474
HTRA1	0.489158722743807	0.350736000515308
ID3	-0.919538725683037	0.320791776796802
IDH1	1.16329496049735	0.0138883754046536
IDH2	0.47125393501388	0.379598729993912
IGF1R	0.0572751452061737	0.920308218903148
IGF2	0.57916518129445	0.215618950290231
IGF2BP3	-14.5660910521413	0.989170064053233
IGF2R	0.465619140381579	0.35861961801461
IKBKE	1.07292618869885	0.0865320783388878
IKZF1	0.433061520495498	0.515830618629223
IKZF2	0.88570858827157	0.0597506123836138
IKZF3	-0.569848964210619	0.594145511651765
IL6ST	-0.532638286086541	0.402064864391954
IL7R	0.318644761947467	0.737796895884815
INHBA	-0.138912892448562	0.860041961100598
INPP4B	-0.225557084863794	0.668037731363339
IPMK	0.33811401822958	0.51323682024003
IRF4	1.40619285753877	0.00878639982445583
IRS2	-0.353819211364312	0.586006998384498
JAK1	-0.514639846134326	0.491762008650211
JAK2	0.75279457944364	0.107614203797214
JAK3	0.105380470418202	0.83936882428319
JAZF1	0.424001720177635	0.471077969134339
KAT6A	-0.298106566726451	0.60659433729113
KBTBD4	0.19673412875069	0.704337788490766
KDM5A	0.179316776796811	0.770112210934736
KDM5C	0.523754227612648	0.307488547903053
KDM6A	0.400797373324444	0.421485759101804
KDR	-0.496732464716496	0.415525278315281
KEAP1	0.696596152900118	0.144789284112736
KIT	-0.462761447866474	0.448928094904457
KLF4	0.685837427486497	0.147831621484435
KLHL6	0.484383907701601	0.797891164379648
KMT2A	0.228053898846606	0.632951316621435
KMT2B	-0.170625500464802	0.875055671563681
KMT2C	0.466402081449088	0.434861184475299
KMT2D	-0.162142859536896	0.820841750229602
KNSTRN	0.313889930140504	0.512827555669714
KRAS	0.573583377883928	0.362190594241106
KRIT1	-0.386921113085494	0.719026594885068
LARP4B	-0.138912892448561	0.8600419611006
LEF1	-0.399015843953591	0.460008962942214
LRP1B	0.183521711570437	0.692288264260841
LUC7L2	0.579649137217358	0.394618462721009
LZTR1	0.772663689517399	0.117470993490452
MAML2	0.105380470418202	0.839368824283189
MAML3	-0.295991038454746	0.578286842310058
MAP2K1	0.374392140964883	0.470480197946357
MAP2K2	0.348583188903742	0.474054166548692
MAP2K4	0.0909823383062503	0.844356147776116
MAP3K1	0.650015520469229	0.164275537631883
MAP3K2	0.411608284199399	0.429041185451566
MAP3K5	0.490279600330225	0.32685085941085
MAP3K7	0.895443335232769	0.0578915625133037
MAP3K8	1.15947486345846	0.087479315987962
MAP3K9	0.296610555432877	0.563714251451263
MAPK1	0.73606522745712	0.134788039231241
MAX	0.228921489333359	0.710866820345554
MCL1	-14.5511654019209	0.991619660253414
MDM2	-1.79513726777588	0.168120577042325
MDM4	0.831299250367245	0.218980468453387
MED12	0.349302829798435	0.491819405409763
MEF2B	0.0731024371895543	0.887907415556709
MEN1	0.393881309514657	0.523573307963525
MET	-0.291286850294207	0.633261956703014
MGA	0.452862845569791	0.336689727617868
MGMT	0.42613198810317	0.368666928849376
MITF	0.145122279773556	0.770711569249093
MLH1	-0.44432739279142	0.487693901688972
MLH3	0.262110592126457	0.608975206032458
MN1	0.338114018229581	0.513236820240028
MPL	-0.571284163401677	0.564835003562185
MRE11A	-0.384940291178231	0.582175803897756
MSH2	0.60419261583107	0.276466300775257
MSH3	0.878233868899067	0.0613525473993491
MSH6	0.806557019828758	0.152177207965719
MTOR	-0.00761253095784294	0.990353207679476
MUTYH	0.490429241532804	0.490091643870395
MYB	0.540686152648473	0.253448507301386
MYBL1	-0.026883289174772	0.959525460324928
MYC	1.43210389304769	0.11375556758844
MYCL	-0.95474359734321	0.445178660494001
MYCN	-0.0297151567011187	0.967091715240809
MYD88	-0.40724969040373	0.526118904481346
MYH9	0.436875503046707	0.389786109446373
MYOD1	-0.305033637544861	0.558251394179201
NAV3	0.296172087796569	0.600410845220901
NBN	0.77622717374156	0.401150264258846
NCOA2	-0.260681604913456	0.736311818907236
NCOA3	-17.294317913411	0.991619005045006
NCOR1	-0.0125390901541535	0.978544041506809
NF1	-0.801781021232406	0.450596544911315
NF2	0.552277515010023	0.29405718481829
NFE2L2	1.17464169327551	0.0164561447696675
NFKBIA	-0.136088931337883	0.808701057648526
NFKBIE	1.05449702370301	0.089808149675891
NIPBL	-0.264729689182528	0.763974503534173
NKX2-1	0.0221232123435717	0.967032909204966
NOTCH1	0.396238352603603	0.399353069763562
NOTCH2	-0.902382752942522	0.253336831767366
NOTCH3	0.334160635169225	0.507471469098739
NPM1	0.408036509584745	0.388281907015462
NR4A3	0.615403027069089	0.243047516140991
NRAS	-1.04311311331418	0.177098184805437
NRG1	0.212072754484389	0.654189199589863
NRIP1	-1.17439151087785	0.186040996975958
NSD1	0.694243761151809	0.141293993270155
NT5C2	1.1066266516082	0.0210686613232721
NTHL1	-0.138652314941063	0.819723753445317
NTRK1	-0.775904377004998	0.549435529333835
NTRK2	0.730740674217888	0.120254624966591
NTRK3	0.340839205844264	0.478745852327688
NUP93	0.991854086893097	0.0377367248610089
NUTM1	0.105491900840003	0.835436214272066
OTX2	0.0181783146675954	0.978869025997062
PAK1	0.193855211471267	0.737911995224785
PAK3	0.433612261278689	0.385423468729667
PALB2	0.263856751420739	0.657803908763088
PARK2	0.837919772705222	0.165659967937615
PAX3	1.0176174094123	0.0305310090971426
PAX5	0.931068268976288	0.0523295680610068
PAX7	-0.0505094354615596	0.944716428155678
PAX8	0.0959157208105637	0.862580987614874
PBRM1	-0.381894053744533	0.473570106757876
PDCD1LG2	0.638435437129853	0.167927577955123
PDGFB	0.957615471398484	0.0519989587489385
PDGFRA	-0.1512130489377	0.790179425816486
PDGFRB	0.401532289632065	0.394303372843177
PDK1	1.3723396250341	0.00500887857105855
PDPK1	0.348878711744492	0.478089005381598
PHF6	0.467012171293898	0.350881267245728
PHOX2B	0.0230063433995329	0.962438715464823
PIK3CA	0.500813448195047	0.711181472221454
PIK3CG	-0.134768304423172	0.840705347109163
PIK3R1	0.839186683669589	0.0769657105451099
PIK3R2	0.073102437189555	0.887907415556708
PLAG1	-0.276297771576909	0.657679860871994
PLCB4	0.510539077877794	0.414114060585097
PMS1	1.29141083128447	0.00786889377773793
PMS2	0.503686690722511	0.454396755356258
POLD1	1.04461826664171	0.0690378322678647
POLE	0.137716639335515	0.829821298327021
POLR2A	-0.0203647465906757	0.968468606983878
POT1	-0.397953113456667	0.5654435327136
PPARG	-16.6343909751706	0.987397277124413
PPM1D	-15.5889057938014	0.991107669194693
PPP2R1A	0.722664233242277	0.27938585462336
PPP6C	0.320544235966467	0.503728535304162
PRDM1	1.23078329339395	0.00953815393328762
PREX2	-0.46509849616455	0.589433929799803
PRKACA	0.136364975038667	0.784735107885915
PRKAR1A	-1.03169532663046	0.402720003255262
PRKCA	0.281621479332923	0.628811549335786
PRKDC	0.220906826802829	0.771960986951599
PRPF40B	-0.669050190441588	0.614041702517276
PRPF8	-0.542424528546846	0.34033891244343
PTCH1	0.982978303492778	0.0385789793459957
PTCH2	0.490429241532804	0.490091643870395
PTEN	0.7942785278759	0.0922487905989194
PTPN1	-17.2943179134129	0.991619005045004
PTPN11	-0.0505094354615589	0.944716428155679
PTPRB	-0.301551341922443	0.734150864407168
PTPRD	0.412385234515308	0.372252073763761
PTPRK	0.80364415953626	0.0888573503204021
PTPRT	-16.5920958313368	0.986982659111787
RAC1	1.68135895558309e-16	1
RAD21	1.08825410060617	0.184053426951909
RAD50	0.738039583216468	0.11522633976577
RAD51	0.343303268966626	0.474847866545987
RAD51C	-0.870152779667671	0.493667742744593
RAD51D	0.0104253417059525	0.988691278428458
RAF1	-1.41391266082102	0.0997261653549546
RARA	-0.651989108042102	0.541135385787099
RASA1	1.09994041685269	0.0200246957677957
RASA2	1.49933153948494	0.201551866150783
RB1	-0.00940217952997162	0.984835895234345
RBM10	0.346834975447734	0.501746853767865
RECQL4	-0.217090606786682	0.840850724968865
REL	0.7086513649678	0.395365799924227
RELA	0.573583377883928	0.362190594241105
RET	0.365458820829171	0.508175501214973
RHEB	0.413596642808096	0.486033621717718
RHOA	-0.131296915618761	0.803478810671197
RICTOR	0.193709127042639	0.835889947902965
RIT1	-0.396225283150943	0.780053855790949
RNF43	-0.87015277966767	0.493667742744594
ROBO1	0.105380470418202	0.83936882428319
ROS1	0.735746522120326	0.117413713253812
RPTOR	-0.703222692609797	0.466268684349482
RRAGC	-0.639818371398488	0.512882513659691
RRAS	0.14685652240629	0.829145977765662
RRAS2	0.334200946238099	0.469010250279387
RSPO2	0.0526598353610228	0.96399408536294
RSPO3	0.450732080380016	0.331998645894487
RUNX1	-0.559134035154208	0.452617391940264
RUNX1T1	0.84250735929769	0.415145845403572
SAMD9	-0.107881249718824	0.881207916284123
SAMD9L	-0.162142859536899	0.820841750229599
SDHA	1.49933153948494	0.201551866150781
SDHAF2	0.390508606602175	0.602780768270523
SDHB	-0.107881249718824	0.881207916284123
SDHC	-13.5364590808595	0.992579088811767
SDHD	0.373161505993142	0.43807148707267
SETBP1	-0.673017688413652	0.198543582371429
SETD2	-0.617687122622595	0.297141491176418
SF1	0.393881309514657	0.523573307963525
SF3A1	0.258382061199474	0.686720701190519
SF3B1	1.41203305658117	0.00369673104361133
SH2B3	0.433061520495498	0.515830618629223
SHH	0.466402081449088	0.434861184475299
SIN3A	0.455817193114686	0.360750925871743
SLIT2	-0.125402610871132	0.800214399419436
SMAD2	-0.435800497755841	0.386072575192576
SMAD3	0.313850602802454	0.552783008594992
SMAD4	-0.486977903682012	0.331601762174728
SMARCA2	0.690349620695289	0.136275205578986
SMARCA4	0.825674767315689	0.0806021433072039
SMARCAL1	0.783378024290952	0.107445665067541
SMARCB1	0.334160635169225	0.507471469098739
SMARCE1	-0.386921113085491	0.71902659488507
SMC1A	0.560767648754518	0.275651470651591
SMC3	0.985451731170978	0.0368226488814524
SMO	0.0871934355028558	0.891085551106205
SNCAIP	0.907247490260859	0.0533961388124524
SOCS1	0.409006600477439	0.461111114616688
SOS1	-0.402401185915475	0.642871227501063
SOS2	-0.111876420396625	0.845646642176917
SOX10	0.363059666859324	0.538604488949933
SOX2	-13.5364590808535	0.992579088811759
SOX9	-0.870152779667672	0.493667742744593
SPEN	-0.213667675584924	0.763629998615358
SPOP	-0.188391331775621	0.832311554197572
SPRED1	0.197952752481076	0.69295935085615
SPRY2	-0.722236033081339	0.322749229445909
SPTA1	0.0244633109720016	0.969964433050778
SRC	-16.7355338847174	0.988279231248696
SRSF2	-0.870152779667672	0.493667742744593
SS18	-0.23622256102686	0.634675121540136
STAG2	0.400797373324445	0.421485759101803
STAT3	-0.114831116825582	0.862096008601953
STAT4	1.45522107265432	0.00314542595028637
STAT6	-0.817747969319582	0.386205810620687
STK11	0.532443609346949	0.272583237477518
SUFU	1.07214778345768	0.0251095395649413
SUZ12	-0.481838086892019	0.653216464573941
SYK	0.848136052159074	0.0728547629056442
TBX3	-0.492666860620995	0.562994919955472
TCEB1	0.842507359297692	0.415145845403571
TCF12	-0.746944944990381	0.306286834596571
TCF7L2	1.06472672844271	0.0236562543138283
TEK	0.644268787663541	0.203407483807346
TERC	14.5544673370746	0.992021018292633
TERT	0.411349728093768	0.453368172277509
TET2	-0.380089887350635	0.472829734424686
TFE3	0.858557451467697	0.0758446655402799
TFEB	0.829826062551978	0.172310232493263
TGFBR2	-0.44432739279142	0.487693901688971
THADA	-0.651989108042102	0.541135385787099
TMEM127	0.232402547373386	0.752909911041355
TMPRSS2	-0.309490196373437	0.63620604118357
TNFAIP3	0.362588504208838	0.475067578706939
TNFRSF14	0.23774491157481	0.695812789006045
TOP1	-16.7965892955708	0.988752053901615
TOP2A	-0.729079189688037	0.493490214103621
TP53	0.300890450873794	0.518893104021478
TRAF3	-0.196319700657578	0.737095853011955
TRAF7	0.283662708147517	0.549829170586509
TSC1	0.434332101563708	0.36849578372681
TSC2	0.255774241878688	0.589288714144716
TSHR	0.296610555432878	0.563714251451262
TTYH1	1.51193548568527	0.00765840617835563
TYK2	0.89018475746853	0.0605570937724335
U2AF1	-0.465098496164549	0.589433929799804
U2AF2	1.01160090870445	0.238571888197899
USP6	-0.262832748206475	0.575591140456869
VEGFA	1.23245288057288	0.0519277163152841
VHL	-1.34992799720359	0.119098804416885
WHSC1	0.509213959997761	0.318874986412515
WISP3	1.22631636637847	0.0255363377863873
WRN	-0.0171036582105147	0.971077877959107
WT1	0.598760635130718	0.199594105972877
WWTR1	0.614721572916226	0.492469372493431
XBP1	0.668179285287284	0.191527156591857
XPO1	0.470003627748095	0.565921507973996
YAP1	0.268110003732911	0.602046324467951
YWHAE	0.397547284035524	0.395373990171341
ZBTB20	0.776227173741564	0.401150264258843
ZFHX3	0.818990840497095	0.099319928129028
ZFHX4	-2.65382308401061e-16	1
ZFPM1	0.179316776796812	0.770112210934734
ZMYM3	-0.481838086892019	0.653216464573941
ZNF217	-17.2943179134129	0.991619005045004
ZNF703	0.397038843882288	0.401670594692609
ZRSR2	0.401917576302635	0.427621264372668
