# Supplementary material for: HER2 overexpression in urothelial carcinoma with GATA3 and PPARG copy number gains
Source: Oncologist. 2024 Jun 22;29(8):e1094–7. doi: 10.1093/oncolo/oyae127 (PMC11299940; doi:10.1093/oncolo/oyae127)
Supplement: oyae127_suppl_Supplementary_Material [file oyae127_suppl_supplementary_material.zip › Supplementary data/Suppl.Table3.blca_msk_tcga_2020_CNA_Genes.txt]

Gene	Gistic(Q-value)	Cytoband	CNA	Profiled Samples	Total Samples	Freq	Is Cancer Gene (source: OncoKB)
ZDHHC9		Xq26.1	AMP	2	476	0.4%	No
IGBP1P1		14q13.2	AMP	1	476	0.2%	No
LINC02225		5q11.2	HOMDEL	3	476	0.6%	No
KCTD10		12q24.11	AMP	4	476	0.8%	No
LINC02225		5q11.2	AMP	2	476	0.4%	No
LINC02901		6q25.3	AMP	1	476	0.2%	No
MAPK9		5q35.3	HOMDEL	1	476	0.2%	No
TAF8		6p21.1	HOMDEL	1	476	0.2%	No
UPF3B		Xq24	HOMDEL	1	476	0.2%	No
PALM2AKAP2		9q31.3	AMP	3	476	0.6%	No
NAT2		8p22	HOMDEL	17	476	3.6%	No
ERMN		2q24.1	AMP	1	476	0.2%	No
SEMA6D		15q21.1	AMP	1	476	0.2%	No
OXR1		8q23.1	AMP	22	476	4.6%	No
ZNF883		9q32	AMP	1	476	0.2%	No
AQP6		12q13.12	AMP	2	476	0.4%	No
LINC01238		2q37.3	HOMDEL	9	476	1.9%	No
ZNF862		7q36.1	AMP	2	476	0.4%	No
GIMAP2		7q36.1	AMP	3	476	0.6%	No
B3GALT6		1p36.33	AMP	2	476	0.4%	No
CRLF3		17q11.2	AMP	12	476	2.5%	No
BROX		1q41	AMP	1	476	0.2%	No
TMEM120B		12q24.31	AMP	2	476	0.4%	No
ACTR3BP5		10p11.1	HOMDEL	1	476	0.2%	No
NSMF		9q34.3	HOMDEL	1	476	0.2%	No
TP53TG3HP		16p11.1	AMP	9	476	1.9%	No
PRKDC		8q11.21	HOMDEL	1	476	0.2%	Yes
QNG1		9q21.32	HOMDEL	1	476	0.2%	No
ZNF556		19p13.3	AMP	2	476	0.4%	No
TSEN34		19q13.42	AMP	8	476	1.7%	No
MTERF2		12q23.3	AMP	2	476	0.4%	No
LRRC37A4P		17q21.31	AMP	1	476	0.2%	No
KRTAP10-10		21q22.3	HOMDEL	3	476	0.6%	No
CNOT6		5q35.3	AMP	1	476	0.2%	No
SMC1A		Xp11.22	HOMDEL	3	476	0.6%	Yes
MIR3945HG		4q35.1	HOMDEL	8	476	1.7%	No
AQP7		9p13.3	AMP	5	476	1.1%	No
RNY4		7q36.1	HOMDEL	1	476	0.2%	No
ANKRD20A19P		13q12.12	AMP	1	476	0.2%	No
LINC02901		6q25.3	HOMDEL	2	476	0.4%	No
POT1		7q31.33	HOMDEL	1	476	0.2%	Yes
SRARP		1p36.13	AMP	3	476	0.6%	No
FOXR1		11q23.3	AMP	1	476	0.2%	No
MRPS2		9q34.3	AMP	1	476	0.2%	No
DAZAP1		19p13.3	HOMDEL	1	476	0.2%	Yes
IGBP1P1		14q13.2	HOMDEL	1	476	0.2%	No
PWAR5		15q11.2	HOMDEL	1	476	0.2%	No
RSL1D1		16p13.13	AMP	8	476	1.7%	No
AQP9		15q21.3	AMP	1	476	0.2%	No
PSME2		14q12	HOMDEL	3	476	0.6%	No
GSX2		4q12	AMP	5	476	1.1%	No
THG1L		5q33.3	AMP	1	476	0.2%	No
NANOS1		10q26.11	HOMDEL	3	476	0.6%	No
ZNF512B		20q13.33	AMP	2	476	0.4%	No
KRTAP25-1		21q22.11	AMP	3	476	0.6%	No
RNF31		14q12	AMP	7	476	1.5%	No
TRIM64B		11q14.3	AMP	4	476	0.8%	No
HOXA7		7p15.2	HOMDEL	1	476	0.2%	No
KRTAP17-1		17q21.2	HOMDEL	1	476	0.2%	No
CILP		15q22.31	HOMDEL	1	476	0.2%	No
FAM200B		4p15.32	AMP	1	476	0.2%	No
TMED6		16q22.1	HOMDEL	3	476	0.6%	No
RMDN1		8q21.3	AMP	13	476	2.7%	No
LINC02900		5q31.1	HOMDEL	3	476	0.6%	No
TMEM131L		4q31.3	HOMDEL	5	476	1.1%	No
CFHR5		1q31.3	AMP	6	476	1.3%	No
NOC2L		1p36.33	AMP	2	476	0.4%	No
LINC01372		7q11.21	AMP	4	476	0.8%	No
TRIM16		17p12	HOMDEL	2	476	0.4%	No
CPNE8		12q12	AMP	6	476	1.3%	No
PALM2AKAP2		9q31.3	HOMDEL	2	476	0.4%	No
ZNF490		19p13.2-p13.13	AMP	1	476	0.2%	No
INTS11		1p36.33	AMP	2	476	0.4%	No
ADA		20q13.12	AMP	9	476	1.9%	No
C9ORF40		9q21.13	AMP	2	476	0.4%	No
CRYBB3		22q11.23	HOMDEL	2	476	0.4%	No
KRTAP3-1		17q21.2	AMP	6	476	1.3%	No
SSTR5-AS1		16p13.3	HOMDEL	5	476	1.1%	No
ABCC6		16p13.11	AMP	8	476	1.7%	No
MAP3K2		2q14.3	HOMDEL	1	476	0.2%	No
SSX8P		Xp11.22	AMP	2	476	0.4%	No
LINC01954		2p25.1	AMP	4	476	0.8%	No
ADAM10		15q21.3	AMP	1	476	0.2%	No
UTP11		1p34.3	AMP	7	476	1.5%	No
KRT40		17q21.2	HOMDEL	1	476	0.2%	No
DHX33		17p13.2	HOMDEL	2	476	0.4%	No
CNGB3		8q21.3	AMP	13	476	2.7%	No
FAM76B		11q21	HOMDEL	1	476	0.2%	No
NKPD1		19q13.32	AMP	5	476	1.1%	No
LINC01882		18p11.21	AMP	10	476	2.1%	No
ADAM8		10q26.3	AMP	1	476	0.2%	No
USP6		17p13.2	HOMDEL	2	476	0.4%	Yes
HMGN4		6p22.2	AMP	5	476	1.1%	No
KRTAP1-5		17q21.2	AMP	6	476	1.3%	No
ARAF		Xp11.3	AMP	2	476	0.4%	Yes
TRIM38		6p22.2	AMP	8	476	1.7%	No
ADAR		1q21.3	AMP	12	476	2.5%	No
WDR45B		17q25.3	AMP	3	476	0.6%	No
CNKSR1		1p36.11	HOMDEL	1	476	0.2%	No
PPP1R37		19q13.32	AMP	5	476	1.1%	No
PAN3-AS1		13q12.2	AMP	4	476	0.8%	No
APOBR		16p12.1	AMP	6	476	1.3%	No
ZNF488		10q11.22	HOMDEL	4	476	0.8%	No
NUPR2		7p11.2	AMP	8	476	1.7%	No
TUSC1		9p21.2	HOMDEL	8	476	1.7%	No
BARX1		9q22.32	HOMDEL	2	476	0.4%	No
TADA3		3p25.3	AMP	25	476	5.3%	No
ATP10B		5q34	HOMDEL	1	476	0.2%	No
JUN-DT		1p32.1	AMP	5	476	1.1%	No
HAPLN3		15q26.1	AMP	1	476	0.2%	No
TRPM3		9q21.12-q21.13	AMP	1	476	0.2%	No
PLAAT2		11q12.3	AMP	1	476	0.2%	No
SSX6P		Xp11.23	AMP	2	476	0.4%	No
TTC29		4q31.22	AMP	6	476	1.3%	No
LINC00313		21q22.3	HOMDEL	2	476	0.4%	No
BEX4		Xq22.1	AMP	2	476	0.4%	No
MTMR7		8p22	HOMDEL	17	476	3.6%	No
LINC00111		21q22.3	HOMDEL	1	476	0.2%	No
CCM2L		20q11.21	AMP	17	476	3.6%	No
ADARB1		21q22.3	AMP	1	476	0.2%	No
CD99P1		Xp22.33 and Yp11.31	AMP	6	476	1.3%	No
NEBL-AS1		10p12.31	AMP	5	476	1.1%	No
TMEM45A		3q12.2	AMP	3	476	0.6%	No
NBAS		2p24.3	HOMDEL	1	476	0.2%	No
KCTD15		19q13.11	AMP	5	476	1.1%	No
RAB4A		1q42.13	HOMDEL	1	476	0.2%	No
PFDN6		6p21.32	AMP	1	476	0.2%	No
LINC01189		9q13	AMP	4	476	0.8%	No
HEXB		5q13.3	HOMDEL	2	476	0.4%	No
IFITM1		11p15.5	HOMDEL	2	476	0.4%	No
KISS1		1q32.1	HOMDEL	1	476	0.2%	No
SH3GL2		9p22.2	HOMDEL	3	476	0.6%	No
SLC35F6		2p23.3	AMP	6	476	1.3%	No
SPATA16		3q26.31	AMP	10	476	2.1%	No
RTP2		3q27.3	AMP	10	476	2.1%	No
SSX7		Xp11.22	AMP	2	476	0.4%	No
BRI3BP		12q24.31	AMP	2	476	0.4%	No
ADARB2		10p15.3	AMP	14	476	2.9%	No
ABCA17P		16p13.3	HOMDEL	4	476	0.8%	No
CHD5		1p36.31	HOMDEL	1	476	0.2%	No
SBDS		7q11.21	AMP	3	476	0.6%	Yes
SLC25A38		3p22.1	AMP	4	476	0.8%	No
LINC00639		14q21.1	HOMDEL	3	476	0.6%	No
CSRNP3		2q24.3	AMP	2	476	0.4%	No
SECISBP2		9q22.2	AMP	1	476	0.2%	No
CEP72-DT		5p15.33	AMP	25	476	5.3%	No
LRRC47		1p36.32	AMP	2	476	0.4%	No
ATP2A1-AS1		16p11.2	AMP	8	476	1.7%	No
ZBTB18		1q44	AMP	3	476	0.6%	No
C12ORF56		12q14.2	AMP	5	476	1.1%	No
OR8G2P		11q24.2	HOMDEL	1	476	0.2%	No
COL4A5		Xq22.3	HOMDEL	1	476	0.2%	No
CCDC153		11q23.3	AMP	1	476	0.2%	No
GPR146		7p22.3	HOMDEL	1	476	0.2%	No
OR4C16		11q11	AMP	5	476	1.1%	No
SAMD10		20q13.33	AMP	2	476	0.4%	No
DDX39A		19p13.12	AMP	1	476	0.2%	No
KNTC1		12q24.31	AMP	2	476	0.4%	No
ATP5MK		10q24.33	AMP	1	476	0.2%	No
TMTC2		12q21.31	HOMDEL	1	476	0.2%	No
DLGAP2		8p23.3	HOMDEL	18	476	3.8%	No
RABL6		9q34.3	HOMDEL	1	476	0.2%	No
POMP		13q12.3	AMP	4	476	0.8%	No
NAV1		1q32.1	HOMDEL	5	476	1.1%	No
LRTM2		12p13.33	AMP	5	476	1.1%	No
FAM106A		17p11.2	AMP	1	476	0.2%	No
BCAS1		20q13.2	AMP	5	476	1.1%	No
SLC9A6		Xq26.3	AMP	1	476	0.2%	No
OR4C11		11q11	AMP	5	476	1.1%	No
PSMD14		2q24.2	AMP	6	476	1.3%	No
ABHD16B		20q13.33	AMP	2	476	0.4%	No
ADCY1		7p12.3	AMP	1	476	0.2%	No
KRTAP9-2		17q21.2	AMP	4	476	0.8%	No
TMEM272		13q14.3	HOMDEL	12	476	2.5%	No
HDAC9		7p21.1	AMP	13	476	2.7%	No
LINC01250		2p25.3	HOMDEL	1	476	0.2%	No
SNORD114-11		14q32.31	HOMDEL	3	476	0.6%	No
FAM110D		1p36.11	HOMDEL	1	476	0.2%	No
LOXHD1		18q21.1	AMP	2	476	0.4%	No
C8ORF48		8p22	HOMDEL	16	476	3.4%	No
CAMK1		3p25.3	AMP	25	476	5.3%	No
API5		11p12	AMP	3	476	0.6%	No
ATP5PD		17q25.1	AMP	7	476	1.5%	No
ATRAID		2p23.3	AMP	6	476	1.3%	No
LINC01555		1p22.3	AMP	1	476	0.2%	No
PROS1		3q11.1	HOMDEL	1	476	0.2%	No
PATE3		11q24.2	HOMDEL	2	476	0.4%	No
GPRASP1		Xq22.1	AMP	3	476	0.6%	No
ADCY2		5p15.31	AMP	24	476	5.0%	No
AKAP11		13q14.11	HOMDEL	12	476	2.5%	No
LTB4R		14q12	AMP	6	476	1.3%	No
MRPS17		7p11.2	AMP	8	476	1.7%	No
FLOT1		6p21.33	AMP	4	476	0.8%	No
UBE2E3		2q31.3	AMP	2	476	0.4%	No
CHRNB2		1q21.3	HOMDEL	1	476	0.2%	No
USP34		2p15	AMP	9	476	1.9%	No
LCN2		9q34.11	HOMDEL	1	476	0.2%	No
SNORD116-4		15q11.2	HOMDEL	1	476	0.2%	No
ADCY3		2p23.3	AMP	5	476	1.1%	No
KRTAP3-2		17q21.2	AMP	6	476	1.3%	No
CTSG		14q12	HOMDEL	3	476	0.6%	No
TOPORS		9p21.1	AMP	3	476	0.6%	No
TMA7		3p21.31	AMP	1	476	0.2%	No
BARX2		11q24.3	AMP	1	476	0.2%	No
ASAP2		2p25.1	HOMDEL	1	476	0.2%	No
LINC01950		5q21.3	HOMDEL	4	476	0.8%	No
TRABD2A		2p11.2	AMP	5	476	1.1%	No
SPMIP1		7q32.1	AMP	3	476	0.6%	No
PRG4		1q31.1	AMP	11	476	2.3%	No
LACTB2		8q13.3	AMP	11	476	2.3%	No
C11ORF68		11q13.1	AMP	6	476	1.3%	No
PRDX6		1q25.1	HOMDEL	1	476	0.2%	No
SETD1A		16p11.2	AMP	5	476	1.1%	Yes
TMEM132A		11q12.2	AMP	1	476	0.2%	No
DET1		15q26.1	AMP	1	476	0.2%	No
SLC39A14		8p21.3	HOMDEL	17	476	3.6%	No
TMEM201		1p36.22	AMP	1	476	0.2%	No
CTDSPL		3p22.2	AMP	6	476	1.3%	No
ZNF461		19q13.13	AMP	6	476	1.3%	No
ZMIZ2		7p13	AMP	1	476	0.2%	No
SNX7		1p21.3	AMP	1	476	0.2%	No
HABP4		9q22.32	HOMDEL	3	476	0.6%	No
KIDINS220		2p25.1	HOMDEL	1	476	0.2%	No
NKX6-3		8p11.21	AMP	19	476	4.0%	No
GSC		14q32.13	HOMDEL	4	476	0.8%	No
CCP110		16p12.3	AMP	5	476	1.1%	No
PTOV1-AS1		19q13.33	AMP	5	476	1.1%	No
LINC00928		15q26.1	HOMDEL	1	476	0.2%	No
ID2-AS1		2p25.1	AMP	5	476	1.1%	No
BANP		16q24.2	AMP	7	476	1.5%	No
VWA5B1		1p36.12	AMP	3	476	0.6%	No
NEUROG1		5q31.1	HOMDEL	2	476	0.4%	No
PCYT1B		Xp22.11	HOMDEL	2	476	0.4%	No
SGPL1		10q22.1	HOMDEL	2	476	0.4%	No
MCHR2-AS1		6q16.2-q16.3	HOMDEL	2	476	0.4%	No
TRIM52		5q35.3	HOMDEL	1	476	0.2%	No
CMKLR1		12q23.3	AMP	2	476	0.4%	No
ADTRP		6p24.1	AMP	11	476	2.3%	No
CPB2-AS1		13q14.13	AMP	1	476	0.2%	No
DMXL1		5q23.1	HOMDEL	3	476	0.6%	No
C19ORF12		19q12	AMP	11	476	2.3%	No
SSX3		Xp11.23	AMP	2	476	0.4%	No
TRAPPC12		2p25.3	AMP	5	476	1.1%	No
ZNF365		10q21.2	HOMDEL	1	476	0.2%	No
SLC25A5-AS1		Xq24	HOMDEL	1	476	0.2%	No
ZNF251		8q24.3	AMP	11	476	2.3%	No
LINC01804		2p24.3	HOMDEL	1	476	0.2%	No
SMC6		2p24.2	HOMDEL	1	476	0.2%	No
UAP1L1		9q34.3	HOMDEL	1	476	0.2%	No
UCHL5		1q31.2	AMP	8	476	1.7%	No
ZNF585B		19q13.12	AMP	6	476	1.3%	No
OLIG2		21q22.11	AMP	2	476	0.4%	Yes
LINC01020		5p15.32	AMP	21	476	4.4%	No
DDX12P		12p13.31	AMP	5	476	1.1%	No
KMT5B		11q13.2	AMP	10	476	2.1%	No
BDP1		5q13.2	HOMDEL	2	476	0.4%	No
RPS6KA6		Xq21.1	HOMDEL	1	476	0.2%	No
RFX6		6q22.1	HOMDEL	1	476	0.2%	No
SPAG16-DT		2q34	HOMDEL	7	476	1.5%	No
ANKRD36BP1		1q24.2	AMP	28	476	5.9%	No
LINC00989		4q21.21	AMP	2	476	0.4%	No
UBXN10		1p36.12	AMP	3	476	0.6%	No
LINC02171		4p16.3	AMP	4	476	0.8%	No
GLB1L		2q35	HOMDEL	5	476	1.1%	No
LINC00661		19p13.12	AMP	1	476	0.2%	No
ITIH5		10p14	HOMDEL	1	476	0.2%	No
PPP1R3C		10q23.32	HOMDEL	1	476	0.2%	No
TTC39C-AS1		18q11.2	AMP	8	476	1.7%	No
LRRC74A		14q24.3	HOMDEL	2	476	0.4%	No
HDX		Xq21.1	HOMDEL	1	476	0.2%	No
INPPL1		11q13.4	AMP	12	476	2.5%	Yes
PAX8-AS1		2q14.1	AMP	3	476	0.6%	No
DGCR2		22q11.21	AMP	8	476	1.7%	No
SECTM1		17q25.3	AMP	4	476	0.8%	No
MED27		9q34.13	HOMDEL	1	476	0.2%	No
RPL8		8q24.3	AMP	11	476	2.3%	No
OXA1L		14q11.2	HOMDEL	2	476	0.4%	No
USPL1		13q12.3	AMP	5	476	1.1%	No
ZNF532		18q21.32	HOMDEL	4	476	0.8%	No
SNORD113-2		14q32.31	HOMDEL	3	476	0.6%	No
LINC01505		9q31.2	AMP	4	476	0.8%	No
TRAPPC2		Xp22.2	AMP	3	476	0.6%	No
RPL9		4p14	AMP	1	476	0.2%	No
KCNE2		21q22.11	AMP	3	476	0.6%	No
MARVELD2		5q13.2	HOMDEL	3	476	0.6%	No
MEF2B		19p13.11	AMP	1	476	0.2%	Yes
HCG23		6p21.32	AMP	2	476	0.4%	No
EIF1		17q21.2	AMP	5	476	1.1%	No
TBC1D32		6q22.31	HOMDEL	1	476	0.2%	No
PAQR7		1p36.11	AMP	3	476	0.6%	No
MINPP1		10q23.2	HOMDEL	3	476	0.6%	No
ZNF45		19q13.31	AMP	3	476	0.6%	No
SELENOI		2p23.3	HOMDEL	2	476	0.4%	No
SNORD100		6q23.2	HOMDEL	1	476	0.2%	No
UFSP2		4q35.1	HOMDEL	9	476	1.9%	No
SPDYE3		7q22.1	AMP	5	476	1.1%	No
PLD5		1q43	AMP	2	476	0.4%	No
RPL10		Xq28	AMP	8	476	1.7%	Yes
CCR8		3p22.1	AMP	5	476	1.1%	No
UBE2L3		22q11.21	AMP	8	476	1.7%	No
ZNF630		Xp11.23	HOMDEL	3	476	0.6%	No
OR2T33		1q44	HOMDEL	1	476	0.2%	No
YBX3		12p13.2	AMP	3	476	0.6%	No
LGALS7B		19q13.2	AMP	14	476	2.9%	No
C5ORF52		5q33.3	AMP	1	476	0.2%	No
THAP7-AS1		22q11.21	AMP	8	476	1.7%	No
ICA1L		2q33.2	AMP	2	476	0.4%	No
PATJ		1p31.3	AMP	4	476	0.8%	No
VWA8-AS1		13q14.11	AMP	1	476	0.2%	No
AFF3		2q11.2	AMP	10	476	2.1%	Yes
RPL11		1p36.11	AMP	3	476	0.6%	No
ACKR2		3p22.1	AMP	1	476	0.2%	No
INPP5B		1p34.3	AMP	7	476	1.5%	No
NME2		17q21.33	AMP	5	476	1.1%	No
CASP8AP2		6q15	AMP	1	476	0.2%	No
IQSEC3		12p13.33	AMP	4	476	0.8%	No
SNORA80B		2p25.1	HOMDEL	1	476	0.2%	No
LOC100289561		7q22.1	HOMDEL	1	476	0.2%	No
SCEL		13q22.3	AMP	3	476	0.6%	No
GLIS3-AS1		9p24.2	HOMDEL	2	476	0.4%	No
LCA5		6q14.1	AMP	1	476	0.2%	No
LINC01096		4p15.33	AMP	2	476	0.4%	No
EDN1		6p24.1	HOMDEL	1	476	0.2%	No
NME1		17q21.33	AMP	5	476	1.1%	No
SKP1P2		12p12.3	HOMDEL	1	476	0.2%	No
LAD1		1q32.1	AMP	4	476	0.8%	No
QSOX2		9q34.3	HOMDEL	1	476	0.2%	No
FCN2		9q34.3	HOMDEL	2	476	0.4%	No
ERVV-2		19q13.41	AMP	8	476	1.7%	No
UBE2N		12q22	AMP	4	476	0.8%	No
OR10X1		1q23.1	HOMDEL	1	476	0.2%	No
CEP104		1p36.32	AMP	2	476	0.4%	No
ASB6		9q34.11	HOMDEL	1	476	0.2%	No
DMBT1L1		10q26.13	AMP	1	476	0.2%	No
INPP5A		10q26.3	AMP	3	476	0.6%	No
COPS3		17p11.2	AMP	1	476	0.2%	No
PEX11B		1q21.1	AMP	23	476	4.8%	No
AKAP13		15q25.3	HOMDEL	1	476	0.2%	No
RPL13		16q24.3	AMP	7	476	1.5%	No
CCR7		17q21.2	AMP	7	476	1.5%	No
L1CAM		Xq28	AMP	7	476	1.5%	No
ZNF821		16q22.2	HOMDEL	4	476	0.8%	No
NAGA		22q13.2	HOMDEL	2	476	0.4%	No
TGFBI		5q31.1	HOMDEL	2	476	0.4%	No
DPP10		2q14.1	HOMDEL	2	476	0.4%	No
UBE2V1		20q13.13	AMP	5	476	1.1%	No
BAZ2B		2q24.2	HOMDEL	1	476	0.2%	No
SFT2D3		2q14.3	AMP	3	476	0.6%	No
CTSE		1q32.1	HOMDEL	1	476	0.2%	No
CPZ		4p16.1	AMP	3	476	0.6%	No
INPP4A		2q11.2	AMP	7	476	1.5%	Yes
ZKSCAN5		7q22.1	AMP	6	476	1.3%	No
DYRK4		12p13.32	AMP	5	476	1.1%	No
LINC00575		4q21.22	AMP	1	476	0.2%	No
ARHGEF16		1p36.32	HOMDEL	1	476	0.2%	No
GAREM2		2p23.3	HOMDEL	2	476	0.4%	No
PMS1		2q32.2	HOMDEL	1	472	0.2%	Yes
AKAP4		Xp11.22	HOMDEL	3	476	0.6%	No
RPL15		3p24.2	AMP	9	476	1.9%	No
CTNNB1		3p22.1	AMP	2	476	0.4%	Yes
DCC		18q21.2	HOMDEL	5	476	1.1%	No
SART3		12q23.3	AMP	3	476	0.6%	No
GJA1		6q22.31	AMP	1	476	0.2%	No
FAM66C		12p13.31	AMP	6	476	1.3%	No
SERF1B		5q13.2	HOMDEL	3	476	0.6%	No
HCG25		6p21.32	AMP	1	476	0.2%	No
UBE2V2		8q11.21	AMP	9	476	1.9%	No
TUSC2		3p21.31	HOMDEL	3	476	0.6%	No
KCNU1		8p11.23	AMP	20	476	4.2%	No
ZNF883		9q32	HOMDEL	2	476	0.4%	No
CITED4		1p34.2	AMP	15	476	3.2%	No
CCR4		3p22.3	AMP	8	476	1.7%	No
CBX4		17q25.3	AMP	3	476	0.6%	No
SPDYE2		7q22.1	AMP	5	476	1.1%	No
RPL17		18q21.1	AMP	1	476	0.2%	No
EDA		Xq13.1	HOMDEL	5	476	1.1%	No
DOCK4		7q31.1	AMP	5	476	1.1%	No
CNOT6		5q35.3	HOMDEL	1	476	0.2%	No
ZNF705A		12p13.31	AMP	6	476	1.3%	No
ARMC3		10p12.2	AMP	4	476	0.8%	No
UBE3A		15q11.2	AMP	1	476	0.2%	No
SNORD114-10		14q32.31	HOMDEL	3	476	0.6%	No
CSAD		12q13.13	AMP	1	476	0.2%	No
CCR5		3p21.31	AMP	1	476	0.2%	No
CHST1		11p11.2	AMP	5	476	1.1%	No
TCF7L1		2p11.2	HOMDEL	1	476	0.2%	No
STON1-GTF2A1L		2p16.3	AMP	6	476	1.3%	No
AIRN		6q25.3	HOMDEL	2	476	0.4%	No
NXT2		Xq23	AMP	1	476	0.2%	No
GTF3C2		2p23.3	HOMDEL	2	476	0.4%	No
ATP13A2		1p36.13	AMP	2	476	0.4%	No
NAMA		9q22.33	HOMDEL	3	476	0.6%	No
BCL2L10		15q21.2	HOMDEL	1	476	0.2%	No
ATP6V0CP3		6p21.1	AMP	3	476	0.6%	No
DNAAF4-CCPG1		15q21.3	HOMDEL	1	476	0.2%	No
TRPM1		15q13.3	HOMDEL	3	476	0.6%	No
FTO		16q12.2	HOMDEL	4	476	0.8%	No
SDHB		1p36.13	AMP	2	476	0.4%	Yes
CEMIP		15q25.1	AMP	1	476	0.2%	No
ACADVL		17p13.1	HOMDEL	2	476	0.4%	No
BTN2A3P		6p22.2	AMP	5	476	1.1%	No
USP16		21q21	HOMDEL	2	476	0.4%	No
ZNF232		17p13.2	HOMDEL	2	476	0.4%	No
FAM86B3P		8p23.1	HOMDEL	17	476	3.6%	No
PEX10		1p36.32	AMP	2	476	0.4%	No
LANCL2		7p11.2	AMP	11	476	2.3%	No
SDHC		1q23.3	AMP	59	472	12.5%	Yes
DEFA11P		8p23.1	HOMDEL	17	476	3.6%	No
ADGRL2		1p31.1	HOMDEL	3	476	0.6%	No
THAP11		16q22.1	AMP	5	476	1.1%	No
PSG10P		19q13.2	AMP	3	476	0.6%	No
LINC00690		3p24.3	AMP	15	476	3.2%	No
POTEB		15q11.2	AMP	1	476	0.2%	No
GAK		4p16.3	HOMDEL	3	476	0.6%	No
PEX12		17q12	AMP	5	476	1.1%	No
CDH1		16q22.1	HOMDEL	3	476	0.6%	Yes
UGT2B11		4q13.2	HOMDEL	1	476	0.2%	No
C2CD4D		1q21.3	AMP	21	476	4.4%	No
ZNF815P		7p22.1	AMP	9	476	1.9%	No
IFT172		2p23.3	AMP	5	476	1.1%	No
NLRP3		1q44	AMP	4	476	0.8%	No
CSKMT		11q12.3	AMP	3	476	0.6%	No
SNORD114-24		14q32.31	AMP	1	476	0.2%	No
DPPA2P3		3q29	HOMDEL	1	476	0.2%	No
TMEM240		1p36.33	HOMDEL	1	476	0.2%	No
SLC6A20		3p21.31	AMP	1	476	0.2%	No
VANGL2		1q23.2	AMP	38	476	8.0%	No
DELE1		5q31.3	HOMDEL	1	476	0.2%	No
PEX13		2p15	AMP	9	476	1.9%	No
KCNG2		18q23	HOMDEL	10	476	2.1%	No
POTEKP		2q21.1	AMP	2	476	0.4%	No
GUCY2EP		11q13.5	AMP	9	476	1.9%	No
LINC01097		4p15.33	AMP	2	476	0.4%	No
LINC02418		12q24.33	AMP	3	476	0.6%	No
PGBD3		10q11	HOMDEL	3	476	0.6%	No
SLC20A2		8p11.21	HOMDEL	4	476	0.8%	No
BCR		22q11.23	HOMDEL	2	476	0.4%	Yes
SNORD114-23		14q32.31	AMP	1	476	0.2%	No
CUBN		10p13	HOMDEL	2	476	0.4%	No
RBFOX1		16p13.3	AMP	6	476	1.3%	No
ZNF891		12q24.33	AMP	3	476	0.6%	No
TTC7A		2p21	AMP	7	476	1.5%	No
MBD1		18q21.1	HOMDEL	1	476	0.2%	No
PEX14		1p36.22	AMP	1	476	0.2%	No
GLI2		2q14.2	HOMDEL	1	476	0.2%	No
LTK		15q15.1	HOMDEL	1	476	0.2%	Yes
NOP2		12p13.31	AMP	5	476	1.1%	No
LINC01741		1q25.2	HOMDEL	1	476	0.2%	No
ALKBH2		12q24.11	AMP	3	476	0.6%	No
EXOSC2		9q34.12	AMP	1	476	0.2%	No
ZNF800		7q31.33	HOMDEL	1	476	0.2%	No
B3GAT1-DT		11q25	HOMDEL	3	476	0.6%	No
LINC00842		10q11.22	AMP	3	476	0.6%	No
GPR63		6q16.1	AMP	1	476	0.2%	No
RGS22		8q22.2	AMP	41	476	8.6%	No
GCA		2q24.2	AMP	3	476	0.6%	No
ZDHHC9		Xq26.1	HOMDEL	1	476	0.2%	No
PLEKHH1		14q24.1	AMP	1	476	0.2%	No
ZNF283		19q13.31	AMP	3	476	0.6%	No
IGDCC4		15q22.31	HOMDEL	2	476	0.4%	No
MZF1		19q13.43	AMP	10	476	2.1%	No
PF4		4q13.3	AMP	5	476	1.1%	No
PIEZO2		18p11.22-p11.21	HOMDEL	2	476	0.4%	No
NODAL		10q22.1	AMP	1	476	0.2%	No
HCG14		6p22.1	AMP	2	476	0.4%	No
C8G		9q34.3	HOMDEL	1	476	0.2%	No
SPATA31A7		9q12	AMP	4	476	0.8%	No
RSPH6A		19q13.3	AMP	5	476	1.1%	No
APOBEC3B-AS1		22q13.1	HOMDEL	4	476	0.8%	No
FBXO46		19q13.32	AMP	5	476	1.1%	No
KRTAP1-4		17q21.2	AMP	6	476	1.3%	No
KRT24		17q21.2	AMP	8	476	1.7%	No
LMOD1		1q32.1	AMP	1	476	0.2%	No
SLC45A4		8q24.3	AMP	8	476	1.7%	No
LYPD5		19q13.31	AMP	3	476	0.6%	No
FPGT		1p31.1	AMP	4	476	0.8%	No
LINC00408		13q12.11	HOMDEL	1	476	0.2%	No
GAB3		Xq28	AMP	7	476	1.5%	No
GK		Xp21.2	HOMDEL	1	476	0.2%	No
PF4V1		4q13.3	AMP	6	476	1.3%	No
ZNF41		Xp11.3	AMP	2	476	0.4%	No
ALDH1L1		3q21.3	HOMDEL	1	476	0.2%	No
COTL1		16q24.1	AMP	6	476	1.3%	No
INSIG1		7q36.3	AMP	2	476	0.4%	No
PTBP3		9q32	AMP	4	476	0.8%	No
MTG2		20q13.33	AMP	1	476	0.2%	No
BCL9L		11q23.3	AMP	1	476	0.2%	Yes
HOXA11-AS		7p15.2	AMP	4	476	0.8%	No
PTCHD4		6p12.3	AMP	2	476	0.4%	No
SNORD114-22		14q32.31	AMP	1	476	0.2%	No
SEC13		3p25.3	AMP	24	476	5.0%	No
RPL7A		9q34.2	AMP	1	476	0.2%	No
TMEM187		Xq28	HOMDEL	1	476	0.2%	No
GPR33		14q12	HOMDEL	1	476	0.2%	No
MED28		4p15.32	HOMDEL	1	476	0.2%	No
AGO3		1p34.3	AMP	3	476	0.6%	No
ADGRG6		6q24.2	AMP	1	476	0.2%	No
USP31		16p12.2	AMP	7	476	1.5%	No
SHROOM4		Xp11.22	AMP	1	476	0.2%	No
TMEM169		2q35	HOMDEL	5	476	1.1%	No
PFAS		17p13.1	AMP	1	476	0.2%	No
NMT1		17q21.31	AMP	1	476	0.2%	No
FOXN4		12q24.11	AMP	3	476	0.6%	Yes
DICER1		14q32.13	AMP	1	476	0.2%	Yes
CTTNBP2NL		1p13.2	AMP	1	476	0.2%	No
SEC14L1		17q25.2-q25.3	AMP	2	476	0.4%	No
SLC39A6		18q12.2	AMP	2	476	0.4%	No
CYS1		2p25.1	AMP	7	476	1.5%	No
GFOD3P		1p36.32	AMP	2	476	0.4%	No
PRR12		19q13.33	AMP	5	476	1.1%	No
LMAN2		5q35.3	HOMDEL	2	476	0.4%	No
ZNF575		19q13.31	AMP	3	476	0.6%	No
CFP		Xp11.23	AMP	2	476	0.4%	No
BRINP3		1q31.1	HOMDEL	4	476	0.8%	No
RGMB		5q15	HOMDEL	2	476	0.4%	No
ZNF43		19p12	AMP	2	476	0.4%	No
AREG		4q13.3	AMP	5	476	1.1%	No
IFNA7		9p21.3	HOMDEL	33	476	6.9%	No
NQO2		6p25.2	AMP	3	476	0.6%	No
C15ORF32		15q26.1	AMP	2	476	0.4%	No
MARK2P9		10q23.33	HOMDEL	1	476	0.2%	No
EMC4		15q14	HOMDEL	2	476	0.4%	No
MIR3936HG		5q31.1	HOMDEL	3	476	0.6%	No
MECR		1p35.3	AMP	2	476	0.4%	No
LINC00997		7p14.3	AMP	5	476	1.1%	No
BCLAF3		Xp22.12	AMP	4	476	0.8%	No
TMOD4		1q21.3	AMP	21	476	4.4%	No
C10ORF71		10q11.23	HOMDEL	3	476	0.6%	No
IL4		5q31.1	HOMDEL	3	476	0.6%	No
SIRT5		6p23	AMP	16	476	3.4%	No
TMEM179		14q32.33	AMP	2	476	0.4%	No
BAMBI		10p12.1	AMP	3	476	0.6%	No
MYOCD-AS1		17p12	HOMDEL	1	476	0.2%	No
C1ORF56		1q21.3	AMP	22	476	4.6%	No
ALG8		11q14.1	AMP	9	476	1.9%	No
SSBP2		5q14.1	HOMDEL	1	476	0.2%	No
EIF2AK1		7p22.1	AMP	10	476	2.1%	No
WIPI1		17q24.2	AMP	6	476	1.3%	No
ARF1		1q42.13	AMP	1	476	0.2%	No
GALR3		22q13.1	HOMDEL	3	476	0.6%	No
CDX4		Xq13.2	HOMDEL	2	476	0.4%	No
LINC00548		13q14.11	AMP	1	476	0.2%	No
VAX2		2p13.3	AMP	7	476	1.5%	No
POP5		12q24.31	AMP	1	476	0.2%	No
GARS1-DT		7p14.3	AMP	6	476	1.3%	No
SERP2		13q14.11	AMP	2	476	0.4%	Yes
GGNBP1		6p21.31	AMP	1	476	0.2%	No
ZC2HC1A		8q21.13	AMP	11	476	2.3%	No
ARF3		12q13.12	AMP	1	476	0.2%	No
EPC1-AS1		10p11.22	HOMDEL	2	476	0.4%	No
UCKL1		20q13.33	AMP	2	476	0.4%	No
LINC00347		13q22.1	HOMDEL	4	476	0.8%	No
CACYBP		1q25.1	AMP	14	476	2.9%	No
SUSD4		1q41	AMP	1	476	0.2%	No
PPM1H		12q14.1-q14.2	AMP	2	476	0.4%	No
IFNA8		9p21.3	HOMDEL	40	476	8.4%	No
STPG3-AS1		9q34.3	AMP	1	476	0.2%	No
ZNF644		1p22.2	HOMDEL	1	476	0.2%	No
LINC01126		2p21	AMP	4	476	0.8%	No
ABHD17B		9q21.13	AMP	1	476	0.2%	No
CCDC61		19q13.32	AMP	4	476	0.8%	No
PLN		6q22.31	HOMDEL	1	476	0.2%	No
MAPK11		22q13.33	HOMDEL	9	476	1.9%	No
SNX25		4q35.1	HOMDEL	8	476	1.7%	No
SNORD83A		22q13.1	AMP	2	476	0.4%	No
SPDEF		6p21.31	AMP	1	476	0.2%	No
LINGO3		19p13.3	AMP	2	476	0.4%	No
SLC25A51P1		6q12	AMP	3	476	0.6%	No
TIPIN		15q22.31	AMP	1	476	0.2%	No
ISY1		3q21.3	AMP	2	476	0.4%	No
ADCY5		3q21.1	AMP	2	476	0.4%	No
TMEM170A		16q23.1	HOMDEL	2	476	0.4%	No
LINC00547		13q13.3	AMP	2	476	0.4%	No
KRTAP2-2		17q21.2	HOMDEL	1	476	0.2%	No
ITGAV		2q32.1	HOMDEL	4	476	0.8%	No
ARL4D		17q21.31	AMP	1	476	0.2%	No
PCDHB5		5q31.3	AMP	1	476	0.2%	No
ADCY7		16q12.1	AMP	1	476	0.2%	No
SNORD83B		22q13.1	AMP	2	476	0.4%	No
SIRT4		12q24.31	AMP	1	476	0.2%	No
MYORG		9p13.3	AMP	5	476	1.1%	No
SSH3		11q13.2	AMP	9	476	1.9%	No
ADCY6		12q13.12	AMP	1	476	0.2%	No
GPR6		6q21	HOMDEL	1	476	0.2%	No
PRRG4		11p13	AMP	6	476	1.3%	No
B3GALT6		1p36.33	HOMDEL	1	476	0.2%	No
RPL17-C18ORF32		18q21.1	HOMDEL	1	476	0.2%	No
SERTM1		13q13.3	AMP	2	476	0.4%	No
LINC00900		11q23.3	AMP	1	476	0.2%	No
AIDA		1q41	HOMDEL	1	476	0.2%	No
REREP3		15q11.2	AMP	1	476	0.2%	No
USP25		21q21.1	AMP	5	476	1.1%	No
ADCY8		8q24.22	AMP	15	476	3.2%	No
PROP1		5q35.3	HOMDEL	2	476	0.4%	No
LINC01349		1p21.2	AMP	1	476	0.2%	No
FOXR1		11q23.3	HOMDEL	1	476	0.2%	No
ZBTB11		3q12.3	AMP	4	476	0.8%	No
ZNF302		19q13.11	AMP	7	476	1.5%	No
PDPR		16q22.1	AMP	8	476	1.7%	No
SNORD116-5		15q11.2	HOMDEL	1	476	0.2%	No
IVNS1ABP		1q25.3	HOMDEL	1	476	0.2%	No
PRRG3		Xq28	AMP	6	476	1.3%	No
HOXA9		7p15.2	HOMDEL	1	476	0.2%	Yes
MERTK		2q13	AMP	4	476	0.8%	Yes
TMEM70		8q21.11	AMP	11	476	2.3%	No
RPL10L		14q21.2	HOMDEL	2	476	0.4%	No
PHF20L1		8q24.22	AMP	13	476	2.7%	No
PPM1L		3q25.33-q26.1	AMP	8	476	1.7%	No
FBXO40		3q13.33	HOMDEL	1	476	0.2%	No
ZNF341-AS1		20q11.22	AMP	15	476	3.2%	No
CXCL17		19q13.2	AMP	3	476	0.6%	No
FAM107B		10p13	AMP	11	476	2.3%	No
SNORD139		22q13.1	AMP	2	476	0.4%	No
C16ORF86		16q22.1	AMP	5	476	1.1%	No
TEX15		8p12	HOMDEL	15	476	3.2%	No
SLC52A1		17p13.2	AMP	1	476	0.2%	No
CHCHD1		10q22.2	HOMDEL	1	476	0.2%	No
LRRC37BP1		17q11.2	AMP	12	476	2.5%	No
GOLGA2P7		15q25.2	HOMDEL	1	476	0.2%	No
PJVK		2q31.2	HOMDEL	1	476	0.2%	No
ASPSCR1		17q25.3	AMP	4	476	0.8%	Yes
SPMIP2		4q32.1	AMP	1	476	0.2%	No
HCG11		6p22.2	AMP	5	476	1.1%	No
GRM7-AS3		3p26.1	AMP	18	476	3.8%	No
SSR4P1		21q22.3	HOMDEL	3	476	0.6%	No
CLEC10A		17p13.1	AMP	2	476	0.4%	No
COL4A4		2q36.3	HOMDEL	6	476	1.3%	No
CT55		Xq26.3	AMP	2	476	0.4%	No
EPSTI1		13q14.11	HOMDEL	13	476	2.7%	No
OR10H4		19p13.12	AMP	1	476	0.2%	No
RHBDD3		22q12.2	AMP	10	476	2.1%	No
PLD4		14q32.33	HOMDEL	4	476	0.8%	No
MESP2		15q26.1	AMP	1	476	0.2%	No
PPP1R3G		6p25.1	AMP	4	476	0.8%	No
PSMD6-AS2		3p14.1	HOMDEL	4	476	0.8%	No
PACSIN3		11p11.2	AMP	3	476	0.6%	No
SCAMP1-AS1		5q14.1	HOMDEL	2	476	0.4%	No
ADCYAP1		18p11.32	AMP	12	476	2.5%	No
TLX1		10q24.31	HOMDEL	3	476	0.6%	Yes
RAMAC		15q25.2	AMP	1	476	0.2%	No
CLRN1-AS1		3q25.1	AMP	6	476	1.3%	No
METTL9		16p12.2	AMP	9	476	1.9%	No
ZAR1L		13q13.1	HOMDEL	5	476	1.1%	No
TRMT6		20p12.3	HOMDEL	1	476	0.2%	No
GPR157		1p36.22	AMP	2	476	0.4%	No
SPATA6L		9p24.2-p24.1	AMP	8	476	1.7%	No
PTH2R		2q34	HOMDEL	5	476	1.1%	No
RRN3		16p13.11	AMP	8	476	1.7%	No
CSTF3-DT		11p13	AMP	6	476	1.3%	No
KCTD8		4p13	HOMDEL	1	476	0.2%	No
NHLRC3		13q13.3	AMP	2	476	0.4%	No
C8ORF44		8q13.1	AMP	9	476	1.9%	No
PRKCZ		1p36.33	HOMDEL	1	476	0.2%	No
ZNF674-AS1		Xp11.3	AMP	3	476	0.6%	No
ADCYAP1R1		7p14.3	AMP	5	476	1.1%	No
APH1A		1q21.2	AMP	21	476	4.4%	Yes
PIGX		3q29	AMP	9	476	1.9%	No
KRTAP12-1		21q22.3	HOMDEL	3	476	0.6%	No
LINC01806		2q24.2	AMP	6	476	1.3%	No
ZCWPW1		7q22.1	AMP	5	476	1.1%	No
TACC3		4p16.3	AMP	9	476	1.9%	No
RTTN		18q22.2	HOMDEL	9	476	1.9%	No
C16ORF87		16q11.2	HOMDEL	2	476	0.4%	No
MCMBP		10q26.11	HOMDEL	3	476	0.6%	No
DDX6		11q23.3	HOMDEL	1	476	0.2%	Yes
CNOT4		7q33	AMP	2	476	0.4%	No
MPHOSPH6		16q23.3	AMP	5	476	1.1%	No
COG5		7q22.3	AMP	2	476	0.4%	No
TMED11P		4p16.3	AMP	5	476	1.1%	No
TCAF1		7q35	AMP	3	476	0.6%	No
ADD1		4p16.3	AMP	5	476	1.1%	No
MCTP1		5q15	HOMDEL	1	476	0.2%	No
P4HA2		5q31.1	HOMDEL	2	476	0.4%	No
IPP		1p34.1	AMP	5	476	1.1%	No
GAGE2A		Xp11.23	AMP	1	476	0.2%	No
LGR5		12q21.1	AMP	11	476	2.3%	Yes
TMEM26		10q21.2	HOMDEL	1	476	0.2%	No
CFH		1q31.3	HOMDEL	1	476	0.2%	No
ZNHIT1		7q22.1	AMP	6	476	1.3%	No
TSNAXIP1		16q22.1	HOMDEL	2	476	0.4%	No
NME6		3p21.31	AMP	1	476	0.2%	No
FSTL5		4q32.2	HOMDEL	8	476	1.7%	No
LINC01829		2p14	AMP	5	476	1.1%	No
CHRNB1		17p13.1	HOMDEL	2	476	0.4%	No
FREM2		13q13.3	HOMDEL	12	476	2.5%	No
ERCC6L2-AS1		9q22.32	AMP	1	476	0.2%	No
GPR174		Xq21.1	HOMDEL	1	476	0.2%	No
ADD2		2p13.3	AMP	7	476	1.5%	No
CLSTN3		12p13.31	AMP	5	476	1.1%	No
FAM230I		22q11.23	HOMDEL	2	476	0.4%	No
CR2		1q32.2	HOMDEL	1	476	0.2%	No
ALDH1A2		15q21.3	HOMDEL	1	476	0.2%	No
LRRC72		7p21.1	AMP	14	476	2.9%	No
FAM174A		5q21.1	HOMDEL	2	476	0.4%	No
PDX1		13q12.2	AMP	4	476	0.8%	No
PMP22		17p12	HOMDEL	2	476	0.4%	No
LINC02115		5q21.2	HOMDEL	3	476	0.6%	No
BLZF1		1q24.2	AMP	28	476	5.9%	No
PRSS35		6q14.2	AMP	2	476	0.4%	No
OR5D18		11q12.1	AMP	5	476	1.1%	No
CDC40		6q21	AMP	1	476	0.2%	No
PIBF1		13q21.33-q22.1	AMP	4	476	0.8%	No
USP17L25		4p16.1	HOMDEL	2	476	0.4%	No
MRPL42P5		15q15.1	HOMDEL	1	476	0.2%	No
DNASE1L3		3p14.3	HOMDEL	4	476	0.8%	No
LINC00525		7p12.3	AMP	3	476	0.6%	No
REEP5		5q22.2	HOMDEL	4	476	0.8%	No
COQ9		16q21	HOMDEL	2	476	0.4%	No
SLC30A9		4p13	AMP	1	476	0.2%	No
TMEM204		16p13.3	HOMDEL	4	476	0.8%	No
CDK5		7q36.1	HOMDEL	1	476	0.2%	No
HOOK1		1p32.1	AMP	5	476	1.1%	No
LRAT		4q32.1	HOMDEL	4	476	0.8%	No
PPIH		1p34.2	AMP	12	476	2.5%	No
PHKA2		Xp22.13	HOMDEL	2	476	0.4%	No
SLK		10q24.33-q25.1	AMP	1	476	0.2%	No
OR2M1P		1q44	HOMDEL	1	476	0.2%	No
CCDC3		10p13	AMP	16	476	3.4%	No
MIR503HG		Xq26.3	AMP	2	476	0.4%	No
SPMIP3		1q44	AMP	3	476	0.6%	No
HINT3		6q22.32	HOMDEL	1	476	0.2%	No
ANKRD26P1		16q11.2	AMP	9	476	1.9%	No
MBTPS2		Xp22.12	AMP	4	476	0.8%	No
HDHD5-AS1		22q11.1	AMP	3	476	0.6%	No
NUTF2		16q22.1	AMP	6	476	1.3%	No
FGF2		4q28.1	HOMDEL	1	476	0.2%	No
OR5D14		11q11	AMP	5	476	1.1%	No
SFTPA2		10q22.3	HOMDEL	1	476	0.2%	No
ZNF225-AS1		19q13.31	AMP	3	476	0.6%	No
OR2M2		1q44	HOMDEL	1	476	0.2%	No
CLDN10		13q32.1	HOMDEL	3	476	0.6%	No
BHLHA15		7q21.3	AMP	4	476	0.8%	No
GAS5-AS1		1q25.1	AMP	17	476	3.6%	No
PGK1		Xq21.1	HOMDEL	1	476	0.2%	No
GEMIN8		Xp22.2	AMP	3	476	0.6%	No
STC2		5q35.2	HOMDEL	1	476	0.2%	No
KRTAP9-8		17q21.2	HOMDEL	1	476	0.2%	No
PCMT1		6q25.1	HOMDEL	3	476	0.6%	No
MARCHF8		10q11.21-q11.22	HOMDEL	3	476	0.6%	No
OR5L1		11q12.1	AMP	5	476	1.1%	No
FAM138B		2q14.1	AMP	3	476	0.6%	No
GREM1-AS1		15q13.3	HOMDEL	3	476	0.6%	No
SNHG16		17q25.1	AMP	4	476	0.8%	No
DNAAF3		19q13.42	AMP	9	476	1.9%	No
GPRC6A		6q22.1	HOMDEL	1	476	0.2%	No
NDUFA6-DT		22q13.2	AMP	1	476	0.2%	No
KREMEN2		16p13.3	HOMDEL	4	476	0.8%	No
C22ORF39		22q11.21	HOMDEL	2	476	0.4%	No
CRYBB2P1		22q11.2-q12.1	HOMDEL	2	476	0.4%	No
NOC4L		12q24.33	AMP	3	476	0.6%	No
HPDL		1p34.1	AMP	6	476	1.3%	No
UBR5		8q22.3	AMP	38	476	8.0%	Yes
ALOX12P2		17p13.1	HOMDEL	2	476	0.4%	No
FST		5q11.2	AMP	2	476	0.4%	No
EIF2AK4		15q15.1	HOMDEL	2	476	0.4%	No
MTCL2		20q11.23	AMP	3	476	0.6%	No
DHRS2		14q11.2	AMP	8	476	1.7%	No
ENOX2		Xq26.1	HOMDEL	1	476	0.2%	No
SH3GLB1		1p22.3	AMP	1	476	0.2%	No
PPM1G		2p23.3	HOMDEL	2	476	0.4%	No
CYBB		Xp21.1-p11.4	HOMDEL	1	476	0.2%	No
SHCBP1L		1q25.3	HOMDEL	1	476	0.2%	No
ANKRD30A		10p11.21	AMP	3	476	0.6%	No
MRPL45P2		17q21.32	AMP	2	476	0.4%	No
MORC3		21q22.12	HOMDEL	2	476	0.4%	No
TIMM44		19p13.2	AMP	2	476	0.4%	No
PSMA8		18q11.2	AMP	8	476	1.7%	No
TLDC2		20q11.23	AMP	3	476	0.6%	No
H3-5		12p11.21	AMP	4	472	0.8%	Yes
DCLK1		13q13.3	HOMDEL	10	476	2.1%	No
CALCRL		2q32.1	AMP	3	476	0.6%	No
MAMDC2-AS1		9q21.12	AMP	1	476	0.2%	No
PLA1A		3q13.33	AMP	3	476	0.6%	No
OR2G2		1q44	HOMDEL	1	476	0.2%	No
URB1-AS1		21q22.11	HOMDEL	1	476	0.2%	No
LINC02894		8q22.1	AMP	21	476	4.4%	No
TYSND1		10q22.1	HOMDEL	2	476	0.4%	No
TLX3		5q35.1	HOMDEL	1	476	0.2%	Yes
NF1		17q11.2	HOMDEL	2	476	0.4%	Yes
SSH2		17q11.2	HOMDEL	1	476	0.2%	No
SPATA31D5P		9q21.32	AMP	2	476	0.4%	No
UGT2A3		4q13.2	HOMDEL	1	476	0.2%	No
RPL21		13q12.2	AMP	4	476	0.8%	No
UBP1		3p22.3	AMP	8	476	1.7%	No
COL6A6		3q22.1	HOMDEL	1	476	0.2%	No
OR4C6		11q11	AMP	5	476	1.1%	No
LINC-ROR		18q21.31	HOMDEL	4	476	0.8%	No
SEC14L5		16p13.3	HOMDEL	6	476	1.3%	No
TRABD		22q13.33	HOMDEL	9	476	1.9%	No
RNASEH1-DT		2p25.3	AMP	5	476	1.1%	No
TRIP11		14q32.12	HOMDEL	2	476	0.4%	Yes
PPFIA3		19q13.33	AMP	5	476	1.1%	No
RGPD3		2q12.2	AMP	4	476	0.8%	No
NOS3		7q36.1	AMP	2	476	0.4%	No
THG1L		5q33.3	HOMDEL	1	476	0.2%	No
FER1L6-AS1		8q24.13	AMP	19	476	4.0%	No
A1BG		19q13.43	AMP	10	476	2.1%	No
LINC01013		6q23.2	AMP	3	476	0.6%	No
DYNAP		18q21.2	HOMDEL	2	476	0.4%	No
UNC5B		10q22.1	AMP	2	476	0.4%	No
UBTF		17q21.31	AMP	1	476	0.2%	No
VDAC1		5q31.1	HOMDEL	2	476	0.4%	No
MYO1E		15q22.2	HOMDEL	2	476	0.4%	No
UPK3BL1		7q22.1	HOMDEL	1	476	0.2%	No
TUBGCP5		15q11.2	AMP	1	476	0.2%	No
TCF23		2p23.3	HOMDEL	2	476	0.4%	No
AGPS		2q31.2	AMP	3	476	0.6%	No
ZNF530		19q13.43	AMP	11	476	2.3%	No
SHROOM1		5q31.1	HOMDEL	2	476	0.4%	No
A2M		12p13.31	AMP	5	476	1.1%	No
RNF166		16q24.2-q24.3	AMP	6	476	1.3%	No
PRSS54		16q21	HOMDEL	2	476	0.4%	No
LINC01254		18p11.22	AMP	12	476	2.5%	No
BCL2L2-PABPN1		14q11.2	AMP	8	476	1.7%	No
MED26		19p13.11	HOMDEL	1	476	0.2%	No
EIF3E		8q23.1	AMP	17	476	3.6%	Yes
RPL22		1p36.31	AMP	2	476	0.4%	Yes
LAPTM4A		2p24.1	AMP	7	476	1.5%	No
SPAG17		1p12	AMP	1	476	0.2%	No
ELFN2		22q13.1	AMP	4	476	0.8%	No
LMO4		1p22.3	AMP	2	476	0.4%	No
SPDYE6		7q22.1	HOMDEL	1	476	0.2%	No
TMEFF2		2q32.3	AMP	2	476	0.4%	No
RAB25		1q22	HOMDEL	1	476	0.2%	No
TMEM145		19q13.2	AMP	3	476	0.6%	No
A2MP1		12p13.31	AMP	5	476	1.1%	No
RPL23A		17q11.2	AMP	16	476	3.4%	No
CHODL		21q21.1	HOMDEL	4	476	0.8%	No
INSRR		1q23.1	AMP	10	476	2.1%	No
TEX101		19q13.31	AMP	3	476	0.6%	No
HS3ST1		4p15.33	HOMDEL	1	476	0.2%	No
UCHL1		4p13	AMP	1	476	0.2%	No
OR4S2		11q11	AMP	5	476	1.1%	No
ZNF670		1q44	AMP	4	476	0.8%	No
PRR19		19q13.2	AMP	3	476	0.6%	No
EGLN2		19q13.2	AMP	3	476	0.6%	No
NOS2		17q11.2	AMP	12	476	2.5%	No
APOL1		22q12.3	AMP	1	476	0.2%	No
AKR1B15		7q33	AMP	4	476	0.8%	No
PVRIG2P		7q22.1	AMP	5	476	1.1%	No
CEMIP2		9q21.13	AMP	1	476	0.2%	No
IGFL4		19q13.32	AMP	4	476	0.8%	No
NOS1		12q24.22	AMP	5	476	1.1%	No
ARHGAP32		11q24.3	AMP	1	476	0.2%	No
LINC01005		7q11.21	AMP	3	476	0.6%	No
IKZF2		2q34	HOMDEL	9	476	1.9%	Yes
ARHGAP5-AS1		14q12	AMP	1	476	0.2%	No
FAM187B		19q13.12	AMP	7	476	1.5%	No
DNASE1L2		16p13.3	HOMDEL	4	476	0.8%	No
TGFBR1		9q22.33	HOMDEL	5	472	1.1%	Yes
MREG		2q35	HOMDEL	5	476	1.1%	No
ELFN1		7p22.3	AMP	9	476	1.9%	No
CGGBP1		3p11.1	AMP	5	476	1.1%	No
TPT1-AS1		13q14.13	AMP	2	476	0.4%	No
STX12		1p35.3	AMP	2	476	0.4%	No
PDE1C		7p14.3	HOMDEL	1	476	0.2%	No
NONO		Xq13.1	AMP	2	476	0.4%	Yes
SMCO3		12p12.3	AMP	2	476	0.4%	No
KHDC1L		6q13	HOMDEL	1	476	0.2%	No
VASH1-AS1		14q24.3	HOMDEL	2	476	0.4%	No
UCHL3		13q22.2	AMP	4	476	0.8%	No
DEPDC5		22q12.2-q12.3	HOMDEL	2	476	0.4%	No
PHKB		16q12.1	HOMDEL	2	476	0.4%	No
FRMD6-AS2		14q22.1	HOMDEL	2	476	0.4%	No
PGAP3		17q12	AMP	16	476	3.4%	No
ZNF496		1q44	AMP	4	476	0.8%	No
INSR		19p13.2	AMP	6	476	1.3%	Yes
ZNF608		5q23.2	HOMDEL	3	476	0.6%	No
PIR		Xp22.2	AMP	3	476	0.6%	No
RAB39A		11q22.3	HOMDEL	2	476	0.4%	No
RAMP2-AS1		17q21.2	AMP	1	476	0.2%	No
SAE1P1		11q24.1	HOMDEL	2	476	0.4%	No
NUP107-DT		12q15	AMP	22	476	4.6%	No
GLI3		7p14.1	HOMDEL	1	384	0.3%	No
SLC25A51		9p13.2-p13.1	AMP	3	476	0.6%	No
SMPX		Xp22.12	AMP	4	476	0.8%	No
SGSM1		22q11.23	AMP	4	476	0.8%	No
SMG1P3		16p12.2	AMP	9	476	1.9%	No
UPK1B		3q13.32	AMP	3	476	0.6%	No
CHRNA6		8p11.21	HOMDEL	4	476	0.8%	No
ZNF536		19q12	AMP	9	476	1.9%	No
ACAT1		11q22.3	HOMDEL	2	476	0.4%	No
ASB5		4q34.2	HOMDEL	10	476	2.1%	No
CYP4Z2P		1p33	AMP	7	476	1.5%	No
DCANP1		5q31.1	HOMDEL	2	476	0.4%	No
RAX2		19p13.3	AMP	2	476	0.4%	No
SCARNA15		15q25.2	HOMDEL	1	476	0.2%	No
FCN3		1p36.11	AMP	2	476	0.4%	No
H2AC1		6p22.2	AMP	8	476	1.7%	No
AFDN-DT		6q27	AMP	1	476	0.2%	No
PABPC4L		4q28.3	AMP	2	476	0.4%	No
LINC01350		1q25.3	HOMDEL	1	476	0.2%	No
FRK		6q22.1	AMP	1	476	0.2%	No
ACAP1		17p13.1	AMP	1	476	0.2%	No
STARD4		5q22.1	HOMDEL	5	476	1.1%	No
CLVS2		6q22.31	AMP	1	476	0.2%	No
GARS1		7p14.3	HOMDEL	1	476	0.2%	No
UCN		2p23.3	AMP	5	476	1.1%	No
LRRC63		13q14.13	AMP	1	476	0.2%	No
HTR5A-AS1		7q36.2	HOMDEL	3	476	0.6%	No
ZNF248		10p11.21	AMP	2	476	0.4%	No
INSL4		9p24.1	AMP	7	476	1.5%	No
ARFIP1		4q31.3	HOMDEL	3	476	0.6%	No
LINC00240		6p22.2	AMP	4	476	0.8%	No
KMT2E		7q22.3	AMP	2	476	0.4%	No
MYO3B-AS1		2q31.1	AMP	2	476	0.4%	No
SGK3		8q13.1	AMP	9	476	1.9%	No
COMMD3		10p12.2	AMP	4	476	0.8%	No
SATL1		Xq21.1	HOMDEL	1	476	0.2%	No
SLC12A5		20q13.12	AMP	5	476	1.1%	No
SYTL3		6q25.3	HOMDEL	2	476	0.4%	No
UCN3		10p15.1	HOMDEL	1	476	0.2%	No
MED12L		3q25.1	AMP	7	476	1.5%	No
CTIF		18q21.1	HOMDEL	1	476	0.2%	No
CCDC144CP		17p11.2	HOMDEL	1	476	0.2%	No
LINC01124		2q31.1	AMP	2	476	0.4%	No
LINC02483		4q21.1	AMP	5	476	1.1%	No
CACNA2D1-AS1		7q21.11	AMP	3	476	0.6%	No
BOLA2		16p11.2	AMP	8	476	1.7%	No
POU6F2-AS1		7p14.1	HOMDEL	1	476	0.2%	No
ZCCHC9		5q14.1	HOMDEL	1	476	0.2%	No
ESCO1		18q11.2	AMP	8	476	1.7%	No
INTS1		7p22.3	AMP	8	476	1.7%	No
PNMA8B		19q13.32	AMP	3	476	0.6%	No
CFLAR-AS1		2q33.1	HOMDEL	2	476	0.4%	No
SNX29		16p13.13-p13.12	AMP	7	476	1.5%	Yes
MYDGF		19p13.3	AMP	2	476	0.4%	No
OCM		7p22.1	HOMDEL	2	476	0.4%	No
SSPOP		7q36.1	HOMDEL	1	476	0.2%	No
ACSS2		20q11.22	AMP	10	476	2.1%	No
ZFPM2		8q23	AMP	25	476	5.3%	No
MBL2		10q21.1	HOMDEL	1	476	0.2%	No
ZNF599		19q13.11	AMP	7	476	1.5%	No
OR10Z1		1q23.1	HOMDEL	1	476	0.2%	No
TMEM248		7q11.21	AMP	5	476	1.1%	No
PDP1		8q22.1	AMP	20	476	4.2%	No
ENOX1		13q14.11	AMP	1	476	0.2%	No
SMG9		19q13.31	AMP	3	476	0.6%	No
ARF5		7q32.1	AMP	3	476	0.6%	No
ZNF236		18q23	HOMDEL	9	476	1.9%	No
ATP10D		4p12	AMP	2	476	0.4%	No
GALC		14q31.3	HOMDEL	2	476	0.4%	No
TMCO5B		15q13.3	HOMDEL	3	476	0.6%	No
BRF2		8p11.23	HOMDEL	5	476	1.1%	No
MTHFD2L		4q13.3	AMP	4	476	0.8%	No
PDGFC		4q32.1	HOMDEL	5	476	1.1%	No
H3P6		2q31.1	AMP	1	476	0.2%	Yes
HPF1		4q33	AMP	1	476	0.2%	No
PGAP1		2q33.1	HOMDEL	1	476	0.2%	No
DIRC1		2q32.2	AMP	2	476	0.4%	No
ANKRD65		1p36.33	HOMDEL	1	476	0.2%	No
KCNH3		12q13.12	AMP	2	476	0.4%	No
MSS51		10q22.2	AMP	2	476	0.4%	No
ANGPTL8		19p13.2	AMP	7	476	1.5%	No
PSME1		14q12	HOMDEL	3	476	0.6%	No
CD46		1q32.2	HOMDEL	2	476	0.4%	No
GPR34		Xp11.4	HOMDEL	2	476	0.4%	No
EIPR1		2p25.3	HOMDEL	1	476	0.2%	No
MARVELD3		16q22.2	HOMDEL	2	476	0.4%	No
SERPINA3		14q32.13	HOMDEL	3	476	0.6%	No
AMIGO1		1p13.3	AMP	1	476	0.2%	No
GPR152		11q13.2	AMP	9	476	1.9%	No
GPATCH3		1p36.11	HOMDEL	1	476	0.2%	No
EGLN3		14q13.1	AMP	1	476	0.2%	No
PSMG3-AS1		7p22.3	AMP	8	476	1.7%	No
MRTFA		22q13.1-q13.2	HOMDEL	3	476	0.6%	Yes
ARG1		6q23.2	AMP	3	476	0.6%	No
KRTAP11-1		21q22.1	HOMDEL	1	476	0.2%	No
LINGO1-AS1		15q24.3	AMP	1	476	0.2%	No
PLS3-AS1		Xq23	AMP	1	476	0.2%	No
DNTTIP1		20q13.12	AMP	5	476	1.1%	No
KCNH4		17q21.2	AMP	2	476	0.4%	No
CFAP70		10q22.2	AMP	3	476	0.6%	No
NXF3		Xq22.1	AMP	3	476	0.6%	No
CMAS		12p12.1	AMP	6	476	1.3%	No
TRIM16L		17p11.2	HOMDEL	1	476	0.2%	No
PRMT6		1p13.3	HOMDEL	1	476	0.2%	No
CSMD2-AS1		1p35.1	AMP	2	476	0.4%	No
RPL18		19q13.33	AMP	2	476	0.4%	No
SLC20A1		2q14.1	HOMDEL	1	476	0.2%	No
C14ORF180		14q32.33	HOMDEL	4	476	0.8%	No
ATXN10		22q13.31	AMP	1	476	0.2%	No
GAPT		5q11.2	HOMDEL	2	476	0.4%	No
STRIP2		7q32.1	AMP	3	476	0.6%	No
DOC2GP		11q13.2	AMP	11	476	2.3%	No
NPBWR1		8q11.23	HOMDEL	1	476	0.2%	No
TMEM132B		12q24.31	AMP	1	476	0.2%	No
PNCK		Xq28	AMP	7	476	1.5%	No
UPK3A		22q13.31	HOMDEL	4	476	0.8%	No
CNOT3		19q13.42	AMP	8	476	1.7%	Yes
CRB1		1q31.3	AMP	6	476	1.3%	No
KYAT3		1p22.2	AMP	2	476	0.4%	No
ZNRF2P2		7p14.3	HOMDEL	1	476	0.2%	No
NXF2		Xq22.1	AMP	3	476	0.6%	No
GUCY1A2		11q22.3	HOMDEL	2	476	0.4%	No
LINC00654		20p12.3	HOMDEL	2	476	0.4%	No
ZC4H2		Xq11.2	AMP	1	476	0.2%	No
TMEM150C		4q21.22	AMP	1	476	0.2%	No
BPIFC		22q12.3	AMP	4	476	0.8%	No
SLC47A2		17p11.2	AMP	6	476	1.3%	No
AFF1		4q21.3-q22.1	HOMDEL	1	476	0.2%	Yes
SLITRK1		13q31.1	AMP	4	476	0.8%	No
H1-10-AS1		3q21.3	AMP	2	476	0.4%	No
BCO1		16q23.2	HOMDEL	1	476	0.2%	No
PCED1B-AS1		12q13.11	AMP	2	476	0.4%	No
PCNX3		11q13.1	AMP	7	476	1.5%	No
CNOT2		12q15	AMP	20	476	4.2%	No
LINC03016		7p21.3	AMP	9	476	1.9%	No
NMRAL2P		3q27.2	AMP	11	476	2.3%	No
MLYCD		16q23.3	AMP	5	476	1.1%	No
RNF114		20q13.13	AMP	5	476	1.1%	No
LYSET		14q32.12	AMP	1	476	0.2%	No
SUMO1		2q33.1	AMP	2	476	0.4%	No
RPL19		17q12	AMP	7	476	1.5%	No
POM121L1P		22q11.22	AMP	6	476	1.3%	No
CFAP251		12q24.31	AMP	2	476	0.4%	No
HHATL		3p22.1	AMP	1	476	0.2%	No
SCAF4		21q22.11	AMP	3	476	0.6%	No
DUX4L5		4q35.2	HOMDEL	7	476	1.5%	No
GPN2		1p36.11	AMP	4	476	0.8%	No
SPP2		2q37.1	HOMDEL	6	476	1.3%	No
MYT1L-AS1		2p25.3	HOMDEL	2	476	0.4%	No
SNORD101		6q23.2	HOMDEL	1	476	0.2%	No
AGPAT5		8p23.1	HOMDEL	16	476	3.4%	No
TRIM16L		17p11.2	AMP	1	476	0.2%	No
BMS1P21		10q22.3	HOMDEL	1	476	0.2%	No
IRGC		19q13.31	AMP	3	476	0.6%	No
ALOX15		17p13.2	HOMDEL	2	476	0.4%	No
LINC01477		18q12.3	HOMDEL	2	476	0.4%	No
OPTC		1q32.1	HOMDEL	1	476	0.2%	No
SNORA11D		Xp11.22	HOMDEL	3	476	0.6%	No
RALGAPA1P1		9q31.2	AMP	1	476	0.2%	No
RHOB		2p24.1	AMP	5	476	1.1%	No
TRAPPC12		2p25.3	HOMDEL	2	476	0.4%	No
CLEC19A		16p12.3	AMP	5	476	1.1%	No
CYLC2		9q31.1	HOMDEL	3	476	0.6%	No
TRIM72		16p11.2	AMP	5	476	1.1%	No
ZNF638		2p13.3-p13.2	AMP	7	476	1.5%	No
LMCD1		3p25.3	AMP	23	476	4.8%	No
RHOA		3p21.31	AMP	1	472	0.2%	Yes
VAT1		17q21.31	AMP	1	476	0.2%	No
RAD51AP2		2p24.2	AMP	7	476	1.5%	No
SPIDR		8q11.21	HOMDEL	1	476	0.2%	No
KCTD4		13q14.12-q14.13	HOMDEL	11	476	2.3%	No
DPH5-DT		1p21.2	HOMDEL	1	476	0.2%	No
RABGAP1		9q33.2-q33.3	AMP	1	476	0.2%	No
C1QTNF9B		13q12.12	AMP	1	476	0.2%	No
RHOC		1p13.2	AMP	1	476	0.2%	No
TRPC4AP		20q11.22	AMP	9	476	1.9%	No
AGBL1-AS1		15q25.3	HOMDEL	2	476	0.4%	No
LINC02911		16q12.1	AMP	1	476	0.2%	No
TMPRSS11A		4q13.2	AMP	5	476	1.1%	No
COMMD8		4p12	AMP	2	476	0.4%	No
VWA1		1p36.33	HOMDEL	1	476	0.2%	No
ZNF689		16p11.2	AMP	8	476	1.7%	No
TLCD2		17p13.3	AMP	2	476	0.4%	No
CNGA2		Xq28	AMP	5	476	1.1%	No
GLIS3-AS1		9p24.2	AMP	7	476	1.5%	No
RAD51-AS1		15q15.1	HOMDEL	1	476	0.2%	No
CYP4Z1		1p33	AMP	7	476	1.5%	No
RASA4CP		7p13	AMP	2	476	0.4%	No
CYBRD1		2q31.1	AMP	2	476	0.4%	No
LINC00310		21q22.11	HOMDEL	1	476	0.2%	No
SNORA70E		11q14.1	AMP	8	476	1.7%	No
ADH1A		4q23	AMP	2	476	0.4%	No
USP20		9q34.2	HOMDEL	1	476	0.2%	No
ZNF841		19q13.41	AMP	6	476	1.3%	No
LINC01550		14q32.2	AMP	1	476	0.2%	No
NOP53		19q13.33	AMP	2	476	0.4%	No
SPECC1L		22q11.23	HOMDEL	2	476	0.4%	No
RALGAPA1P1		9q31.2	HOMDEL	2	476	0.4%	No
XRCC6P5		Xq22.1	AMP	3	476	0.6%	No
RPS6KA6		Xq21.1	AMP	1	476	0.2%	No
PLIN2		9p22.1	AMP	3	476	0.6%	No
XXYLT1		3q29	HOMDEL	1	476	0.2%	No
TRIM52		5q35.3	AMP	1	476	0.2%	No
CRTAP		3p22.3	AMP	8	476	1.7%	No
NUP85		17q25.1	AMP	5	476	1.1%	No
PURPL		5p14.1	AMP	15	476	3.2%	No
OR8G1		11q24.2	HOMDEL	1	476	0.2%	No
MSLN		16p13.3	HOMDEL	4	476	0.8%	No
YLPM1		14q24.3	AMP	3	476	0.6%	No
SPMIP7		7p12.2	AMP	2	476	0.4%	No
NPPA-AS1		1p36.21	AMP	2	476	0.4%	No
ADH1B		4q23	AMP	2	476	0.4%	No
FAHD1		16p13.3	HOMDEL	4	476	0.8%	No
DNAAF11		8q24.22	AMP	13	476	2.7%	No
ZNF615		19q13.41	AMP	6	476	1.3%	No
LINC01364		1p22.3	HOMDEL	1	476	0.2%	No
BICRA		19q13.33	AMP	2	476	0.4%	No
CEBPA-DT		19q13.11	AMP	6	476	1.3%	No
FTO		16q12.2	AMP	1	476	0.2%	No
SYNCRIP		6q14.3	AMP	3	476	0.6%	No
COL5A1		9q34.3	HOMDEL	2	476	0.4%	No
LINC00588		8q12.1	AMP	6	476	1.3%	No
PRICKLE2-AS1		3p14.1	HOMDEL	4	476	0.8%	No
LRRTM4		2p12	HOMDEL	2	476	0.4%	No
CARM1		19p13.2	AMP	9	476	1.9%	Yes
LINC01467		14q31.1	AMP	2	476	0.4%	No
LINC01446		7p12.1	AMP	8	476	1.7%	No
GPR31		6q27	HOMDEL	4	476	0.8%	No
ADH1C		4q23	AMP	2	476	0.4%	No
HTATSF1		Xq26.3	AMP	2	476	0.4%	No
SLC13A5		17p13.1	AMP	1	476	0.2%	No
CD200R1L		3q13.2	HOMDEL	1	476	0.2%	No
RCAN2		6p12.3	AMP	2	476	0.4%	No
OBP2A		9q34.3	AMP	1	476	0.2%	No
ZMYM2		13q12.11	HOMDEL	2	476	0.4%	Yes
TDRD5		1q25.2	HOMDEL	1	476	0.2%	No
LRRTM4		2p12	AMP	6	476	1.3%	No
C16ORF87		16q11.2	AMP	2	476	0.4%	No
ZBTB20		3q13.31	AMP	4	476	0.8%	Yes
ARL10		5q35.2	HOMDEL	1	476	0.2%	No
LRRC23		12p13.31	AMP	5	476	1.1%	No
UPK3B		7q11.23	AMP	4	476	0.8%	No
NCOA2		8q13.3	AMP	12	384	3.1%	Yes
GSDMA		17q21.1	AMP	10	476	2.1%	No
ADH4		4q23	AMP	2	476	0.4%	No
ZC3H7B		22q13.2	HOMDEL	2	476	0.4%	No
AIRIM		1p34.3	AMP	7	476	1.5%	No
EIF3K		19q13.2	AMP	13	476	2.7%	No
KCNT2		1q31.3	AMP	7	476	1.5%	No
PILRA		7q22.1	AMP	5	476	1.1%	No
CCER2		19q13.2	AMP	12	476	2.5%	No
NDUFAF3		3p21.31	HOMDEL	2	476	0.4%	No
GSX1		13q12.2	AMP	4	476	0.8%	No
TES		7q31.2	AMP	4	476	0.8%	No
CUEDC1		17q22	AMP	3	476	0.6%	No
LINC01851		2p12	HOMDEL	1	476	0.2%	No
LINC02902		7p12.3	AMP	3	476	0.6%	No
DIS3L2		2q37.1	HOMDEL	7	476	1.5%	No
IL3		5q31.1	HOMDEL	2	476	0.4%	Yes
PRODH		22q11.21	HOMDEL	2	476	0.4%	No
DLGAP2-AS1		8p23.3	HOMDEL	17	476	3.6%	No
NPPC		2q37.1	HOMDEL	5	476	1.1%	No
ADH5		4q23	AMP	2	476	0.4%	No
FBXO47		17q12	AMP	6	476	1.3%	No
TMC7		16p12.3	AMP	6	476	1.3%	No
ART5		11p15.4	AMP	1	476	0.2%	No
P2RY10		Xq21.1	AMP	1	476	0.2%	No
PACSIN1		6p21.3	AMP	1	476	0.2%	No
MRPL20		1p36.33	AMP	2	476	0.4%	No
NUCKS1		1q32.1	HOMDEL	1	476	0.2%	No
ZNF625-ZNF20		19p13.2	HOMDEL	2	476	0.4%	No
HLA-DMA		6p21.32	HOMDEL	1	476	0.2%	No
CLDN6		16p13.3	HOMDEL	4	476	0.8%	No
ENOX2		Xq26.1	AMP	3	476	0.6%	No
CRYGB		2q33.3	HOMDEL	4	476	0.8%	No
SERBP1		1p31.3	AMP	1	476	0.2%	No
SLC47A2		17p11.2	HOMDEL	1	476	0.2%	No
TAAR9		6q23.2	HOMDEL	2	476	0.4%	No
UNC13B		9p13.3	AMP	6	476	1.3%	No
MORN1		1p36.32	AMP	2	476	0.4%	No
SLC35G5		8p23.1	HOMDEL	14	476	2.9%	No
ODR4		1q31.1	AMP	11	476	2.3%	No
NRDE2		14q32.11	AMP	1	476	0.2%	No
GOLIM4		3q26.2	AMP	10	476	2.1%	No
BAZ2B		2q24.2	AMP	5	476	1.1%	No
MRPL40		22q11.21	HOMDEL	2	476	0.4%	No
NBR2		17q21.31	AMP	1	476	0.2%	No
OR4F16		1p36.33	HOMDEL	1	476	0.2%	No
FAM151B		5q14.1	HOMDEL	2	476	0.4%	No
DYNLRB1		20q11.22	AMP	11	476	2.3%	No
NPAS2		2q11.2	AMP	7	476	1.5%	No
HNRNPR		1p36.12	AMP	3	476	0.6%	No
GABARAP		17p13.1	HOMDEL	2	476	0.4%	No
NAA60		16p13.3	HOMDEL	6	476	1.3%	No
EOLA1-DT		Xq28	HOMDEL	1	476	0.2%	No
NOP58		2q33.1	HOMDEL	1	476	0.2%	No
ITGAE		17p13.2	HOMDEL	3	476	0.6%	No
MCM8		20p12.3	HOMDEL	1	476	0.2%	No
IRF6		1q32.2	AMP	2	476	0.4%	No
CNP		17q21.2	AMP	3	476	0.6%	No
CDH3		16q22.1	AMP	6	476	1.3%	No
SLC35B1		17q21.33	AMP	2	476	0.4%	No
DYNLRB2		16q23.2	AMP	5	476	1.1%	No
NPAS1		19q13.32	AMP	2	476	0.4%	No
CNR1		6q15	AMP	1	476	0.2%	No
HK1		10q22.1	HOMDEL	3	476	0.6%	No
PHKA1		Xq13.1	HOMDEL	3	476	0.6%	No
IL17RB		3p21.1	HOMDEL	2	476	0.4%	No
FBN1		15q21.1	AMP	1	476	0.2%	No
FRMPD4		Xp22.2	AMP	4	476	0.8%	No
ZNF503		10q22.2	AMP	6	476	1.3%	No
NKX2-1-AS1		14q13.3	HOMDEL	1	476	0.2%	No
LINC02208		5q23.1	HOMDEL	4	476	0.8%	No
CDH4		20q13.33	AMP	1	476	0.2%	Yes
SH3KBP1		Xp22.12	HOMDEL	2	476	0.4%	No
IRF5		7q32.1	AMP	3	476	0.6%	No
ZNG1F		9p11.2	HOMDEL	4	476	0.8%	No
NEUROD1		2q31.3	HOMDEL	1	476	0.2%	No
LINC01117		2q31.1	AMP	3	476	0.6%	No
EDNRA		4q31.22-q31.23	HOMDEL	1	476	0.2%	No
VGLL3		3p12.1	HOMDEL	1	476	0.2%	No
PNP		14q11.2	AMP	5	476	1.1%	No
NDFIP1		5q31.3	HOMDEL	1	476	0.2%	No
MTIF3		13q12.2	AMP	4	476	0.8%	No
LRRC17		7q22.1	AMP	5	476	1.1%	No
USP13		3q26.33	HOMDEL	1	476	0.2%	No
KIAA1671-AS1		22q11.23	AMP	3	476	0.6%	No
LRRC77P		3q26.1-q26.2	AMP	10	476	2.1%	No
ALDH1A3		15q26.3	HOMDEL	1	476	0.2%	No
PRPF19		11q12.2	AMP	2	476	0.4%	No
LRCH3		3q29	AMP	9	476	1.9%	No
LIX1L		1q21.1	AMP	23	476	4.8%	No
TRPV3		17p13.2	AMP	1	476	0.2%	No
CNN2		19p13.3	AMP	1	476	0.2%	No
IRF4		6p25.3	AMP	2	476	0.4%	Yes
RASGRP2		11q13.1	AMP	3	476	0.6%	No
NUTM2D		10q23.2	HOMDEL	1	476	0.2%	Yes
UBE2S		19q13.42	AMP	9	476	1.9%	No
ATPAF2		17p11.2	HOMDEL	2	476	0.4%	No
SLC16A11		17p13.1	AMP	1	476	0.2%	No
NTRK3		15q25.3	HOMDEL	1	476	0.2%	Yes
CDH2		18q12.1	AMP	7	476	1.5%	Yes
CNN3		1p21.3	AMP	2	476	0.4%	No
LINC01546		Xp22.33	HOMDEL	5	476	1.1%	No
IRF3		19q13.33	AMP	5	476	1.1%	No
CCDC148-AS1		2q24.1	AMP	2	476	0.4%	No
TEDC1		14q32.33	HOMDEL	4	476	0.8%	No
MEG9		14q32.31	AMP	1	476	0.2%	No
WT1-AS		11p13	AMP	7	476	1.5%	No
SHISA2		13q12.13	AMP	2	476	0.4%	No
ERMARD		6q27	HOMDEL	5	476	1.1%	No
SMC2		9q31.1	HOMDEL	2	476	0.4%	No
FSCN3		7q32.1	AMP	3	476	0.6%	No
TREH		11q23.3	HOMDEL	1	476	0.2%	No
LINC01192		3q26.1	AMP	8	476	1.7%	No
MIR31HG		9p21.3	AMP	2	476	0.4%	No
PLK3		1p34.1	AMP	6	476	1.3%	No
NDUFAF2		5q12.1	AMP	1	476	0.2%	No
ZNF117		7q11.21	AMP	3	476	0.6%	No
LIX1		5q15	AMP	1	476	0.2%	No
HMGN3		6q14.1	HOMDEL	1	476	0.2%	No
CERS3		15q26.3	HOMDEL	1	476	0.2%	No
FBXO39		17p13.1	AMP	1	476	0.2%	No
APOBEC3H		22q13.1	HOMDEL	4	476	0.8%	No
SNORD115-20		15q11.2	AMP	1	476	0.2%	No
BCAR1		16q23.1	HOMDEL	1	476	0.2%	No
CNN1		19p13.2	AMP	5	476	1.1%	No
ZC3H12C		11q22.3	HOMDEL	2	476	0.4%	No
KRT76		12q13.13	AMP	3	476	0.6%	No
PTPDC1		9q22.32	HOMDEL	2	476	0.4%	No
JPX		Xq13.2	AMP	2	476	0.4%	No
SSX6P		Xp11.23	HOMDEL	3	476	0.6%	No
DCAF7		17q23.3	AMP	7	476	1.5%	No
RTL1		14q32.2	AMP	1	476	0.2%	No
SEC22A		3q21.1	HOMDEL	1	476	0.2%	No
PAXIP1-DT		7q36.2	AMP	2	476	0.4%	No
NLRP7		19q13.42	AMP	9	476	1.9%	No
CNGA3		2q11.2	AMP	6	476	1.3%	No
CNMD		13q14.3	HOMDEL	12	476	2.5%	No
KRTAP9-3		17q21.2	HOMDEL	1	476	0.2%	No
GARIN6		12q23.1	HOMDEL	1	476	0.2%	No
AP3S2		15q26.1	AMP	1	476	0.2%	No
SMG1P5		16p11.2	AMP	8	476	1.7%	No
TEKT1		17p13.1	AMP	1	476	0.2%	No
MIR210HG		11p15.5	HOMDEL	1	476	0.2%	No
SNORD116-2		15q11.2	HOMDEL	1	476	0.2%	No
AQP9		15q21.3	HOMDEL	2	476	0.4%	No
TMEM223		11q12.3	AMP	1	476	0.2%	No
LINC00839		10q11.21	AMP	2	476	0.4%	No
TEKT4P2		21p11.2	AMP	5	476	1.1%	No
OBP2A		9q34.3	HOMDEL	3	476	0.6%	No
SMIM15		5q12.1	HOMDEL	3	476	0.6%	No
QKI		6q26	HOMDEL	2	476	0.4%	Yes
DCAF12L1		Xq25	HOMDEL	1	476	0.2%	No
LINC01103		2q12.1	AMP	2	476	0.4%	No
RGSL1		1q25.3	AMP	11	476	2.3%	No
RPL30		8q22.2	AMP	28	476	5.9%	No
DEPTOR		8q24.12	AMP	17	476	3.6%	No
NRDE2		14q32.11	HOMDEL	3	476	0.6%	No
SNORD115-16		15q11.2	AMP	1	476	0.2%	No
OSBPL11		3q21.2	HOMDEL	1	476	0.2%	No
RASL11B		4q12	AMP	3	476	0.6%	No
LINC02653		10q23.31	HOMDEL	1	476	0.2%	No
LINC00645		14q12	AMP	2	476	0.4%	No
TNP1		2q35	HOMDEL	5	476	1.1%	No
BHLHE40		3p26.1	AMP	17	476	3.6%	No
NOVA2		19q13.32	AMP	4	476	0.8%	No
EPG5		18q12.3-q21.1	HOMDEL	1	476	0.2%	No
C17ORF99		17q25.3	AMP	2	476	0.4%	No
IRF1		5q31.1	AMP	1	476	0.2%	Yes
RIPOR2		6p22.3	AMP	11	476	2.3%	No
NEXN-AS1		1p31.1	AMP	4	476	0.8%	No
STX18-AS1		4p16.2	AMP	3	476	0.6%	No
SLC35A2		Xp11.23	AMP	1	476	0.2%	No
SNORD115-15		15q11.2	AMP	1	476	0.2%	No
B3GAT2		6q13	AMP	3	476	0.6%	No
CENPBD2P		19q13.43	AMP	10	476	2.1%	No
LRFN3		19q13.12	HOMDEL	1	476	0.2%	No
INE1		Xp11.3	AMP	2	476	0.4%	No
ACOT12		5q14.1	HOMDEL	1	476	0.2%	No
EVI2B		17q11.2	HOMDEL	2	476	0.4%	No
NOVA1		14q12	AMP	7	476	1.5%	No
IREB2		15q25.1	AMP	1	476	0.2%	No
RPL28		19q13.42	AMP	9	476	1.9%	No
DYNC2I2		9q34.11	HOMDEL	1	476	0.2%	No
TCERG1L		10q26.3	HOMDEL	5	476	1.1%	No
P2RY8		Xp22.33 and Yp11.3	HOMDEL	5	476	1.1%	Yes
SNORD115-18		15q11.2	AMP	1	476	0.2%	No
SCGB1A1		11q12.3	AMP	3	476	0.6%	No
ZSCAN12		6p22.1	AMP	3	476	0.6%	No
NOD2		16q12.1	HOMDEL	3	476	0.6%	No
VGLL2		6q22.1	HOMDEL	1	476	0.2%	No
KRTAP5-7		11q13.4	AMP	14	476	2.9%	No
FGB		4q31.3	HOMDEL	4	476	0.8%	No
LRRC61		7q36.1	AMP	2	476	0.4%	No
TRMU		22q13.31	HOMDEL	6	476	1.3%	No
DACT3-AS1		19q13.32	AMP	3	476	0.6%	No
WDR6		3p21.31	HOMDEL	2	476	0.4%	No
SLC13A5		17p13.1	HOMDEL	2	476	0.4%	No
INTS11		1p36.33	HOMDEL	1	476	0.2%	No
CCN3		8q24.12	AMP	14	476	2.9%	No
CDC14B		9q22.32-q22.33	AMP	1	476	0.2%	No
ARRDC4		15q26.2	AMP	1	476	0.2%	No
VDAC2		10q22.2	HOMDEL	1	476	0.2%	No
ARL11		13q14.2	AMP	1	476	0.2%	No
SNORD115-17		15q11.2	AMP	1	476	0.2%	No
PCDHA9		5q31.3	AMP	1	476	0.2%	No
UGCG		9q31.3	AMP	3	476	0.6%	No
SCML4		6q21	HOMDEL	3	476	0.6%	No
ZNF490		19p13.2-p13.13	HOMDEL	1	476	0.2%	No
SDHAF4		6q13	AMP	3	476	0.6%	No
LINC01094		4q21.21	AMP	2	476	0.4%	No
ZFTA		11q13.1	AMP	2	476	0.4%	No
PIAS1		15q23	AMP	1	476	0.2%	No
NOTCH4		6p21.32	AMP	3	476	0.6%	Yes
OLAH		10p13	HOMDEL	3	476	0.6%	No
LINC00923		15q26.2	AMP	1	476	0.2%	No
SERPINB1		6p25.2	HOMDEL	2	476	0.4%	No
SCAMP5		15q24.2	AMP	1	476	0.2%	No
HACD2		3q21.1	HOMDEL	1	476	0.2%	No
IRAK2		3p25.3	AMP	25	476	5.3%	No
CNGA1		4p12	AMP	2	476	0.4%	No
TBKBP1		17q21.32	AMP	1	476	0.2%	No
NR3C2		4q31	HOMDEL	1	476	0.2%	No
LINC01533		19q13.11	HOMDEL	2	476	0.4%	No
UGDH		4p14	AMP	1	476	0.2%	No
PPP4R3C		Xp21.3	HOMDEL	1	476	0.2%	No
ACAT2		6q25.3	HOMDEL	2	476	0.4%	No
NOTCH3		19p13.12	AMP	3	476	0.6%	Yes
TCAP		17q12	AMP	15	476	3.2%	No
COG7		16p12.2	AMP	8	476	1.7%	No
PCDH9-AS2		13q21.32	HOMDEL	7	476	1.5%	No
SPDYE7P		7q11.23	AMP	1	476	0.2%	No
ITGA6		2q31.1	AMP	3	476	0.6%	No
NOTCH2		1p12	AMP	26	476	5.5%	Yes
STARD8		Xq13.1	AMP	2	476	0.4%	No
KRTAP5-11		11q13.4	AMP	13	476	2.7%	No
NCBP3		17p13.2	HOMDEL	2	476	0.4%	No
CDC14A		1p21.2	AMP	1	476	0.2%	No
RPRD1A		18q12.2	HOMDEL	1	476	0.2%	No
CBLN2		18q22.3	HOMDEL	7	476	1.5%	No
MIGA1		1p31.1	AMP	6	476	1.3%	No
NPY		7p15.3	AMP	6	476	1.3%	No
TCF21		6q23.2	HOMDEL	1	476	0.2%	No
FAM225B		9q32	HOMDEL	2	476	0.4%	No
STRIP1		1p13.3	HOMDEL	1	476	0.2%	No
SLC9A9-AS1		3q24	AMP	5	476	1.1%	No
KMT2B		19q13.12	AMP	7	476	1.5%	Yes
LYSMD3		5q14.3	HOMDEL	2	476	0.4%	No
KLHL17		1p36.33	HOMDEL	1	476	0.2%	No
IRAK1		Xq28	AMP	7	476	1.5%	No
HOMEZ		14q11.2	HOMDEL	2	476	0.4%	No
BMERB1		16p13.11	HOMDEL	1	476	0.2%	No
ILDR1		3q13.33	HOMDEL	1	476	0.2%	No
PDE1A		2q32.1	HOMDEL	1	476	0.2%	No
PRPF18		10p13	AMP	18	476	3.8%	No
LIN54		4q21.22	AMP	1	476	0.2%	No
NOTCH1		9q34.3	AMP	3	476	0.6%	Yes
BOD1L2		18q21.31	HOMDEL	4	476	0.8%	No
RBM33		7q36.3	AMP	2	476	0.4%	No
TRMT9B		8p22	HOMDEL	16	476	3.4%	No
LINC00502		10q23.31	HOMDEL	1	476	0.2%	No
LINC01304		2p25.3	AMP	5	476	1.1%	No
OR10K1		1q23.1	HOMDEL	1	476	0.2%	No
RASGRF2-AS1		5q14.1	HOMDEL	1	476	0.2%	No
SLC35F2		11q22.3	HOMDEL	2	476	0.4%	No
IPW		15q11.2	AMP	1	476	0.2%	No
TMC8		17q25.3	AMP	2	476	0.4%	No
CDK10		16q24.3	AMP	7	476	1.5%	No
TYW1B		7q11.22-q11.23	AMP	2	476	0.4%	No
TEKT4P2		21p11.2	HOMDEL	4	476	0.8%	No
TMEM119		12q23.3	AMP	2	476	0.4%	No
SNHG1		11q12.3	AMP	2	476	0.4%	No
ZCWPW2		3p24.1	AMP	7	476	1.5%	No
LRRC4		7q32.1	HOMDEL	1	476	0.2%	No
LINC00210		1q41	AMP	2	476	0.4%	No
ZNF513		2p23.3	HOMDEL	2	476	0.4%	No
REXO1		19p13.3	AMP	2	476	0.4%	No
SIGLECL1		19q13.41	AMP	6	476	1.3%	No
BRWD1-AS2		21q22.2	AMP	2	476	0.4%	No
IRF9		14q12	HOMDEL	3	476	0.6%	No
LDOC1		Xq27.1	AMP	2	476	0.4%	No
RHOG		11p15.4	AMP	1	476	0.2%	No
RRP15		1q41	HOMDEL	2	476	0.4%	No
KCNG3		2p21	AMP	5	476	1.1%	No
UQCRBP1		Xp11.21	AMP	1	476	0.2%	No
SRP54		14q13.2	HOMDEL	1	476	0.2%	No
LCORL		4p15.31	AMP	1	476	0.2%	No
MAL2		8q24.12	AMP	14	476	2.9%	Yes
BTNL8		5q35.3	AMP	1	476	0.2%	No
SMARCC1		3p21.31	HOMDEL	1	476	0.2%	No
CRYBG2		1p36.11	AMP	3	476	0.6%	No
LRRC10B		11q12.2	AMP	1	476	0.2%	No
PPP1R17		7p14.3	HOMDEL	1	476	0.2%	No
HSPBP1		19q13.42	AMP	9	476	1.9%	No
ODAM		4q13.3	AMP	4	476	0.8%	No
CTNNBL1		20q11.23	AMP	4	476	0.8%	No
ARHGAP1		11p11.2	AMP	3	476	0.6%	No
DUX4L3		4q35.2	HOMDEL	7	476	1.5%	No
ZNF732		4p16.3	HOMDEL	3	476	0.6%	No
FLAD1		1q21.3	HOMDEL	1	476	0.2%	No
C1QTNF3-AMACR		5p13.2	AMP	18	476	3.8%	No
EDC4		16q22.1	AMP	6	476	1.3%	No
PDZRN3		3p13	HOMDEL	2	476	0.4%	No
FLJ44635		Xq13.1	HOMDEL	3	476	0.6%	No
SMG1P7		16q22.1	AMP	9	476	1.9%	No
NEGR1-IT1		1p31.1	HOMDEL	1	476	0.2%	No
COPS4		4q21.22	HOMDEL	1	476	0.2%	No
TMCC3		12q22	AMP	2	476	0.4%	No
PFN1P2		1p11.2	AMP	23	476	4.8%	No
GABPB1-IT1		15q21.2	AMP	1	476	0.2%	No
SIGLEC17P		19q13.41	AMP	6	476	1.3%	No
CLBA1		14q32.33	HOMDEL	4	476	0.8%	No
ARHGAP4		Xq28	AMP	7	476	1.5%	No
TMEM160		19q13.32	AMP	2	476	0.4%	No
LINC02308		14q31.1	HOMDEL	2	476	0.4%	No
CEP85		1p36.11	AMP	3	476	0.6%	No
LY96		8q21.11	AMP	11	476	2.3%	No
TUSC8		13q14.11	AMP	2	476	0.4%	No
GATAD2B		1q21.3	AMP	16	476	3.4%	No
SLC39A12		10p12.33	HOMDEL	2	476	0.4%	No
WDR17		4q34.2	AMP	1	476	0.2%	No
TEX14		17q22	HOMDEL	1	476	0.2%	No
YWHAEP7		17q12	AMP	7	476	1.5%	No
SH3RF3		2q13	HOMDEL	1	476	0.2%	No
KLK9		19q13.41	AMP	6	476	1.3%	No
IFNA5		9p21.3	HOMDEL	36	476	7.6%	No
LINC00945		21q22.11	AMP	2	476	0.4%	No
ARHGAP5		14q12	AMP	1	476	0.2%	No
ROBO3		11q24.2	HOMDEL	2	476	0.4%	No
IFT22		7q22.1	AMP	6	476	1.3%	No
TXNL4B		16q22.2	AMP	7	476	1.5%	No
XPNPEP1		10q25.1	HOMDEL	6	476	1.3%	No
PLD3		19q13.2	AMP	3	476	0.6%	No
DDX31		9q34.13	AMP	1	476	0.2%	No
UCP1		4q31.1	AMP	2	476	0.4%	No
RPL24		3q12.3	AMP	4	476	0.8%	No
TRIML1		4q35.2	AMP	1	476	0.2%	No
TENM2		5q34	AMP	1	476	0.2%	No
PRAG1		8p23.1	HOMDEL	17	476	3.6%	No
UTP20		12q23.2	AMP	5	476	1.1%	No
LINC00380		13q31.3	AMP	2	476	0.4%	No
ITSN1		21q22.11	HOMDEL	1	476	0.2%	No
ARHGAP6		Xp22.2	AMP	5	476	1.1%	No
SATB2-AS1		2q33.1	AMP	1	476	0.2%	No
AGBL1-AS1		15q25.3	AMP	1	476	0.2%	No
RPL36A-HNRNPH2		Xq22.1	AMP	3	476	0.6%	No
RMND5A		2p11.2	AMP	4	476	0.8%	No
TM4SF19-DYNLT2B		3q29	AMP	10	476	2.1%	No
RNF20		9q31.1	AMP	3	476	0.6%	No
UCP2		11q13.4	AMP	8	476	1.7%	No
PPP1R15A		19q13.2	AMP	4	476	0.8%	No
FUNDC2		Xq28	AMP	7	476	1.5%	No
CENPT		16q22.1	HOMDEL	2	476	0.4%	No
LINC00999		10p11.1	HOMDEL	2	476	0.4%	No
DUOX1		15q21.1	HOMDEL	1	476	0.2%	No
KRTAP2-2		17q21.2	AMP	6	476	1.3%	No
MROH6		8q24.3	AMP	10	476	2.1%	No
ADH6		4q23	AMP	2	476	0.4%	No
LINC00841		10q11.21	HOMDEL	3	476	0.6%	No
CISD3		17q12	AMP	6	476	1.3%	No
OR10V1		11q12.1	AMP	3	476	0.6%	No
DNAH10		12q24.31	AMP	1	476	0.2%	No
GRID2IP		7p22.1	AMP	9	476	1.9%	No
ARHGDIA		17q25.3	AMP	5	476	1.1%	No
GNA15-DT		19p13.3	AMP	3	476	0.6%	No
LINC00367		13q12.11	AMP	2	476	0.4%	No
LRRIQ4		3q26.2	AMP	10	476	2.1%	No
SSBP3		1p32.3	AMP	5	476	1.1%	No
UCP3		11q13.4	AMP	8	476	1.7%	No
RPL26		17p13.1	AMP	1	476	0.2%	No
ZFP90		16q22.1	AMP	5	476	1.1%	No
MCHR2-AS1		6q16.2-q16.3	AMP	1	476	0.2%	No
TTLL3		3p25.3	AMP	25	476	5.3%	No
MAP3K15		Xp22.12	HOMDEL	2	476	0.4%	No
ADH7		4q23	AMP	3	476	0.6%	No
INE2		Xp22.2	AMP	2	476	0.4%	No
HOXA5		7p15.2	HOMDEL	2	476	0.4%	No
HAO1		20p12.3	HOMDEL	1	476	0.2%	No
ARHGDIB		12p12.3	AMP	2	476	0.4%	No
POC1B		12q21.33	AMP	3	476	0.6%	No
TICAM2-AS1		5q22.3	AMP	2	476	0.4%	No
LINC00397		13q31.2	AMP	3	476	0.6%	No
PIK3IP1-DT		22q12.2	AMP	6	476	1.3%	No
SERTAD4		1q32.2	AMP	1	476	0.2%	No
SAMD7		3q26.2	AMP	10	476	2.1%	No
RHOH		4p14	AMP	2	476	0.4%	Yes
RPL27		17q21.31	AMP	1	476	0.2%	No
UFD1		22q11.21	AMP	8	476	1.7%	No
SLC19A1		21q22.3	HOMDEL	3	476	0.6%	No
LRRC66		4q12	AMP	2	476	0.4%	No
MAPKAPK5		12q24.12-q24.13	AMP	9	476	1.9%	No
RILPL2		12q24.31	AMP	2	476	0.4%	No
ADK		10q22.2	AMP	5	476	1.1%	No
GLG1		16q23.1	HOMDEL	1	476	0.2%	No
LTC4S		5q35.3	HOMDEL	1	476	0.2%	No
LINC00322		21q22.3	HOMDEL	2	476	0.4%	No
MEPCE		7q22.1	AMP	5	476	1.1%	No
RAB40AL		Xq22.1	AMP	3	476	0.6%	No
ARHGAP8		22q13.31	HOMDEL	4	476	0.8%	No
CPEB2-DT		4p15.33-p15.32	AMP	1	476	0.2%	No
NIBAN2		9q34.11	HOMDEL	2	476	0.4%	No
PROC		2q14.3	HOMDEL	1	476	0.2%	No
EMC10		19q13.33	AMP	5	476	1.1%	No
CARMN		5q32	AMP	2	476	0.4%	No
CCDC153		11q23.3	HOMDEL	2	476	0.4%	No
DCTPP1		16p11.2	AMP	8	476	1.7%	No
DCAF17		2q31.1	AMP	2	476	0.4%	No
OCIAD1		4p11	AMP	2	476	0.4%	No
PCSK1N		Xp11.23	AMP	1	476	0.2%	No
HOXA6		7p15.2	HOMDEL	2	476	0.4%	No
SEMA4D		9q22.2	HOMDEL	1	476	0.2%	No
CNTFR		9p13.3	AMP	5	476	1.1%	No
KLHL22		22q11.21	AMP	8	476	1.7%	No
HOXB13		17q21.32	AMP	1	442	0.2%	Yes
LDLRAD3		11p13	AMP	7	476	1.5%	No
HMGA1P7		6q23.2	AMP	3	476	0.6%	No
POLA2		11q13.1	AMP	7	476	1.5%	No
PYROXD1		12p12.1	AMP	5	476	1.1%	No
ATP2B1-AS1		12q21.33	AMP	3	476	0.6%	No
RCAN2		6p12.3	HOMDEL	1	476	0.2%	No
SBF1P1		8q12.1	AMP	7	476	1.5%	No
IRF2BP1		19q13.32	AMP	5	476	1.1%	No
FZR1		19p13.3	AMP	2	476	0.4%	Yes
ADORA2A		22q11.23	AMP	3	476	0.6%	No
CFHR5		1q31.3	HOMDEL	1	476	0.2%	No
LINC00254		16p13.3	HOMDEL	4	476	0.8%	No
MS4A8		11q12.2	AMP	2	476	0.4%	No
SRP14-DT		15q15.1	HOMDEL	2	476	0.4%	No
AR		Xq12	HOMDEL	6	476	1.3%	Yes
FAM157A		3q29	AMP	9	476	1.9%	No
ADORA1		1q32.1	AMP	1	476	0.2%	No
MRPL41		9q34.3	HOMDEL	1	476	0.2%	No
C1ORF50		1p34.2	AMP	12	476	2.5%	No
NXF1		11q12.3	AMP	1	476	0.2%	No
ESS2		22q11.21	HOMDEL	2	476	0.4%	No
PPP1R2		3q29	HOMDEL	1	476	0.2%	No
DRICH1		22q11.23	HOMDEL	2	476	0.4%	No
CNTN1		12q12	AMP	2	476	0.4%	No
COL4A6		Xq22.3	HOMDEL	1	476	0.2%	No
CRYGA		2q33.3	HOMDEL	4	476	0.8%	No
SNHG5		6q14.3	AMP	3	476	0.6%	No
ACTR5		20q11.23	AMP	3	476	0.6%	No
ALOX15B		17p13.1	HOMDEL	1	476	0.2%	No
RPSA2		19p12	HOMDEL	2	476	0.4%	No
KPNA3		13q14.2	HOMDEL	20	476	4.2%	No
SNORA11C		Xp11.3	HOMDEL	3	476	0.6%	No
IFT88		13q12.11	HOMDEL	2	476	0.4%	No
LINC02150		5p15.1	AMP	17	476	3.6%	No
CYLC1		Xq21.1	HOMDEL	1	476	0.2%	No
DIAPH3		13q21.2	HOMDEL	10	476	2.1%	No
RABGEF1		7q11.21	AMP	5	476	1.1%	No
LINC00173		12q24.22	AMP	5	476	1.1%	No
C15ORF61		15q23	AMP	1	476	0.2%	No
USP2		11q23.3	HOMDEL	1	476	0.2%	No
C21ORF91		21q21.1	HOMDEL	4	476	0.8%	No
CNTF		11q12.1	AMP	3	476	0.6%	No
RAD50		5q31.1	HOMDEL	3	476	0.6%	Yes
RRP7A		22q13.2	AMP	2	476	0.4%	No
RIOX2		3q11.2	AMP	4	476	0.8%	No
EIF3M		11p13	AMP	7	476	1.5%	No
TMEM61		1p32.3	AMP	5	476	1.1%	No
PARP9		3q21.1	AMP	3	476	0.6%	No
CAP2		6p22.3	AMP	15	476	3.2%	No
GUCY1B2		13q14.3	HOMDEL	19	476	4.0%	No
KLRF1		12p13.31	AMP	5	476	1.1%	No
IL3RA		Xp22.3 and Yp13.3	HOMDEL	5	476	1.1%	No
TMCC1		3q22.1	HOMDEL	1	476	0.2%	No
ATAD5		17q11.2	AMP	12	476	2.5%	No
BCS1L		2q35	HOMDEL	5	476	1.1%	No
RGL3		19p13.2	HOMDEL	2	476	0.4%	No
TMEM277P		19q13.33	AMP	6	476	1.3%	No
CMTM1		16q21	HOMDEL	2	476	0.4%	No
GIMAP1-GIMAP5		7q36.1	HOMDEL	1	476	0.2%	No
MIR9-1HG		1q22	AMP	11	476	2.3%	No
ASAH2B		10q11.23	HOMDEL	3	476	0.6%	No
SPACA5B		Xp11.23	AMP	2	476	0.4%	No
ZNF658		9q21.11	AMP	4	476	0.8%	No
TAOK3		12q24.23	AMP	5	476	1.1%	No
CAP1		1p34.2	AMP	18	476	3.8%	No
SNORD81		1q25.1	HOMDEL	1	476	0.2%	No
DCDC2		6p22.3	HOMDEL	1	476	0.2%	No
RAB6D		2q21.1	AMP	2	476	0.4%	No
FAM53A		4p16.3	HOMDEL	2	476	0.4%	No
CHRNB3		8p11.21	HOMDEL	4	476	0.8%	No
VSTM2B		19q12	HOMDEL	1	476	0.2%	No
HTR7P1		12p13.1	HOMDEL	1	476	0.2%	No
STK39		2q24.3	AMP	2	476	0.4%	No
DNAJC28		21q22.11	AMP	2	476	0.4%	No
LINC00550		13q21.33	HOMDEL	6	476	1.3%	No
ZPLD2P		1p36.11	AMP	3	476	0.6%	No
PLEKHB2		2q21.1	AMP	2	476	0.4%	No
GDF11		12q13.2	AMP	3	476	0.6%	No
KIFC2		8q24.3	AMP	11	476	2.3%	No
OR8B8		11q24.2	HOMDEL	2	476	0.4%	No
LRCH1		13q14.13-q14.2	HOMDEL	16	476	3.4%	No
SDF2L1		22q11.21	HOMDEL	2	476	0.4%	No
SLC17A5		6q13	HOMDEL	1	476	0.2%	No
LINC02101		5q11.2	AMP	2	476	0.4%	No
MAGIX		Xp11.23	AMP	1	476	0.2%	No
RPL39		Xq24	AMP	1	476	0.2%	No
ABITRAM		9q31.3	AMP	4	476	0.8%	No
TMEM97		17q11.2	AMP	14	476	2.9%	No
EPN3		17q21.33	AMP	5	476	1.1%	No
SEC23B		20p11.23	AMP	1	476	0.2%	No
CIAPIN1		16q21	HOMDEL	2	476	0.4%	No
CDK7		5q13.2	HOMDEL	3	476	0.6%	No
TP53TG3HP		16p11.1	HOMDEL	1	476	0.2%	No
TMEM186		16p13.2	HOMDEL	1	476	0.2%	No
OSMR-DT		5p13.1	AMP	14	476	2.9%	No
ABCC4		13q32.1	HOMDEL	4	476	0.8%	No
RPL41		12q13	AMP	6	476	1.3%	No
RPAP1		15q15.1	HOMDEL	1	476	0.2%	No
TEDC2		16p13.3	HOMDEL	4	476	0.8%	No
KCNMB4		12q15	AMP	19	476	4.0%	No
RNF125		18q12.1	AMP	4	476	0.8%	No
LINC01335		5q13.3	HOMDEL	2	476	0.4%	No
CNTNAP5		2q14.3	HOMDEL	1	476	0.2%	No
DPP9-AS1		19p13.3	AMP	2	476	0.4%	No
DNM1P41		15q25.2	HOMDEL	1	476	0.2%	No
ZNF443		19p13.2	AMP	2	476	0.4%	No
PPP1R21		2p16.3	AMP	5	476	1.1%	No
SSX7		Xp11.22	HOMDEL	3	476	0.6%	No
OR2L3		1q44	HOMDEL	1	476	0.2%	No
TM7SF2		11q13.1	AMP	7	476	1.5%	No
DYNLT5		1p31.3	AMP	1	476	0.2%	No
TGFBR2		3p24.1	HOMDEL	1	476	0.2%	Yes
CREB3L1		11p11.2	AMP	5	476	1.1%	Yes
CDH15		16q24.3	AMP	6	476	1.3%	No
ITGA4		2q31.3	AMP	2	476	0.4%	No
PUSL1		1p36.33	AMP	2	476	0.4%	No
CLDN8		21q22.11	HOMDEL	1	476	0.2%	No
AKAP10		17p11.2	HOMDEL	1	476	0.2%	No
HLA-DMB		6p21.32	HOMDEL	1	476	0.2%	No
TRPM6		9q21.13	HOMDEL	3	476	0.6%	No
OR8U1		11q12.1	AMP	3	476	0.6%	No
CD96		3q13.13-q13.2	AMP	4	476	0.8%	No
SSX9P		Xp11.23	AMP	2	476	0.4%	No
FCGR2A		1q23.3	AMP	50	476	10.5%	No
LCN1		9q34.3	HOMDEL	3	476	0.6%	No
LINC00844		10q21.1	AMP	1	476	0.2%	No
NRG1-IT1		8p12	HOMDEL	15	476	3.2%	No
SERPINB7		18q21.33	HOMDEL	6	476	1.3%	No
SNORD116-3		15q11.2	HOMDEL	1	476	0.2%	No
TRAPPC10		21q22.3	AMP	1	476	0.2%	No
CTSH		15q25.1	HOMDEL	1	476	0.2%	No
SMIM20		4p15.2	AMP	1	476	0.2%	No
TDRD12		19q13.11	HOMDEL	2	476	0.4%	No
CDH16		16q22.1	AMP	5	476	1.1%	No
ITGA3		17q21.33	AMP	4	476	0.8%	No
PACRG		6q26	HOMDEL	4	476	0.8%	No
ZNF585A		19q13.12	AMP	6	476	1.3%	No
INO80C		18q12.2	HOMDEL	1	476	0.2%	No
POGLUT2		13q33.1	AMP	4	476	0.8%	No
LINC00857		10q22.3	HOMDEL	1	476	0.2%	No
ECI1		16p13.3	HOMDEL	4	476	0.8%	No
CREB3		9p13.3	AMP	5	476	1.1%	No
MTUS1		8p22	HOMDEL	17	476	3.6%	No
RIOK2		5q15	HOMDEL	1	476	0.2%	No
BEND4		4p13	AMP	1	476	0.2%	No
TEX26-AS1		13q12.3	HOMDEL	2	476	0.4%	No
MTOR		1p36.22	AMP	2	476	0.4%	Yes
LOC391322		22q11.23	HOMDEL	2	476	0.4%	No
ADAMTS4		1q23.3	AMP	53	476	11.1%	No
SERPINA13P		14q32.13	AMP	1	476	0.2%	No
BZW1-AS1		2q33.1	HOMDEL	1	476	0.2%	No
PARGP1		10q11.22	HOMDEL	3	476	0.6%	No
PDCD2		6q27	HOMDEL	3	476	0.6%	No
TRIB1		8q24.13	AMP	16	476	3.4%	No
ITGA2B		17q21.31	AMP	1	476	0.2%	No
COL1A1		17q21.33	AMP	4	476	0.8%	Yes
CAPN13		2p23.1	AMP	5	476	1.1%	No
ADAM29		4q34.1	HOMDEL	9	476	1.9%	No
ELOVL6		4q25	AMP	2	476	0.4%	No
CFAP100-DT		3q21.3	AMP	2	476	0.4%	No
PLK5		19p13.3	AMP	1	476	0.2%	No
TMEM132C		12q24.32	AMP	2	476	0.4%	No
MAPRE3		2p23.3	HOMDEL	2	476	0.4%	No
ANKRD44		2q33.1	HOMDEL	1	476	0.2%	No
LRRC41		1p34.1-p33	AMP	7	476	1.5%	No
TPM1		15q22.2	HOMDEL	1	476	0.2%	No
GPA33		1q24.1	AMP	33	476	6.9%	No
LINC00615		12q21.33	AMP	3	476	0.6%	No
SLMAP		3p14.3	HOMDEL	4	476	0.8%	No
FCGR1BP		1p11.2	AMP	23	476	4.8%	No
PAGE4		Xp11.23	AMP	1	476	0.2%	No
WAKMAR2		6q23.3	HOMDEL	2	476	0.4%	No
DPY19L3		19q13.11	HOMDEL	2	476	0.4%	No
CRYZL2P		1q25.2	HOMDEL	1	476	0.2%	No
NXPH1		7p21.3	HOMDEL	1	476	0.2%	No
CHST3		10q22.1	HOMDEL	2	476	0.4%	No
COL1A2		7q21.3	AMP	3	476	0.6%	No
CDH13		16q23.3	AMP	7	476	1.5%	No
ITGA2		5q11.2	AMP	2	476	0.4%	No
FHDC1		4q31.3	HOMDEL	3	476	0.6%	No
ZNF672		1q44	HOMDEL	1	476	0.2%	No
GLYATL1		11q12.1	AMP	3	476	0.6%	No
PPIAP30		10p13	AMP	9	476	1.9%	No
FASTKD3		5p15.31	AMP	23	476	4.8%	No
STX6		1q25.3	AMP	9	476	1.9%	No
RCAN3AS		1p36.11	AMP	3	476	0.6%	No
WWP2		16q22.1	HOMDEL	2	476	0.4%	No
MIER3		5q11.2	HOMDEL	3	476	0.6%	No
CRNKL1		20p11.23	AMP	1	476	0.2%	No
GFY		19q13.33	AMP	5	476	1.1%	No
TUSC3		8p22	HOMDEL	17	476	3.6%	Yes
ADAMTSL2		9q34.2	HOMDEL	1	476	0.2%	No
MIDEAS-AS1		14q24.3	HOMDEL	1	476	0.2%	No
C5ORF58		5q35.1	AMP	1	476	0.2%	No
ADAMTS2		5q35.3	AMP	2	476	0.4%	No
CCDC142		2p13.1	AMP	4	476	0.8%	No
GAGE10		Xp11.23	AMP	1	476	0.2%	No
IFNLR1		1p36.11	AMP	7	476	1.5%	No
ZMYM3		Xq13.1	HOMDEL	3	476	0.6%	Yes
NUDT1		7p22.3	HOMDEL	2	476	0.4%	No
ITGA1		5q11.2	AMP	2	476	0.4%	No
TMEM109		11q12.2	AMP	2	476	0.4%	No
SLC16A8		22q13.1	HOMDEL	3	476	0.6%	No
RFLNB		17p13.3	HOMDEL	3	476	0.6%	No
CABCOCO1		10q21.2	HOMDEL	1	476	0.2%	No
COQ7		16p12.3	AMP	6	476	1.3%	No
UGGT1		2q14.3	HOMDEL	1	476	0.2%	No
SLC25A48-AS1		5q31.1	HOMDEL	2	476	0.4%	No
NTN3		16p13.3	HOMDEL	4	476	0.8%	No
MYO1C		17p13.3	HOMDEL	3	476	0.6%	No
KISS1R		19p13.3	HOMDEL	2	476	0.4%	No
WFDC10B		20q13.12	AMP	6	476	1.3%	No
FAS-AS1		10q23.31	HOMDEL	4	476	0.8%	No
LINC02200		5q22.2	HOMDEL	4	476	0.8%	No
ADAMTS3		4q13.3	AMP	9	476	1.9%	No
C2ORF49		2q12.2	AMP	2	476	0.4%	No
TPTE2		13q12.11	AMP	2	476	0.4%	No
RREB1		6p24.3	HOMDEL	1	476	0.2%	No
C19ORF47		19q13.2	AMP	4	476	0.8%	No
CDH12		5p14.3	AMP	16	476	3.4%	No
ISLR		15q24.1	AMP	1	476	0.2%	No
LIX1		5q15	HOMDEL	1	476	0.2%	No
PLIN3		19p13.3	AMP	2	476	0.4%	No
MED7		5q33.3	HOMDEL	1	476	0.2%	No
CRABP2		1q23.1	HOMDEL	1	476	0.2%	No
LINC01187		5q35.1	AMP	1	476	0.2%	No
WTAP		6q25.3	HOMDEL	2	476	0.4%	No
PLA2G15		16q22.1	HOMDEL	2	476	0.4%	No
DYNC1H1		14q32.31	HOMDEL	3	476	0.6%	No
DSCC1		8q24.12	AMP	16	476	3.4%	No
PTPN5		11p15.1	AMP	2	476	0.4%	No
SNORD115-14		15q11.2	AMP	1	476	0.2%	No
TRPC7		5q31.1	HOMDEL	2	476	0.4%	No
CDH20		18q21.33	HOMDEL	5	476	1.1%	No
ADAM8		10q26.3	HOMDEL	4	476	0.8%	No
ISL1		5q11.1	AMP	5	476	1.1%	No
STT3B		3p23	AMP	9	476	1.9%	No
MFSD10		4p16.3	AMP	5	476	1.1%	No
HTT-AS		4p16.3	AMP	5	476	1.1%	No
SNHG20		17q25.2	AMP	2	476	0.4%	No
ZBTB7A		19p13.3	AMP	1	476	0.2%	Yes
RPA3		7p21.3	HOMDEL	1	476	0.2%	No
ASB10		7q36.1	AMP	2	476	0.4%	No
OR11H12		14q11.2	HOMDEL	1	476	0.2%	No
HAVCR2		5q33.3	AMP	1	476	0.2%	No
NCOA7		6q22.31-q22.32	HOMDEL	1	476	0.2%	No
SNORD115-13		15q11.2	AMP	1	476	0.2%	No
WASH2P		2q14.1	HOMDEL	1	476	0.2%	No
SCARNA9L		Xp22.12	HOMDEL	2	476	0.4%	No
CDH11		16q21	AMP	3	384	0.8%	Yes
KBTBD6		13q14.11	HOMDEL	13	476	2.7%	No
TLR5		1q41	AMP	1	476	0.2%	No
SPINT1		15q15.1	HOMDEL	1	476	0.2%	No
TBC1D15		12q21.1	AMP	11	476	2.3%	No
PTPRZ1		7q31.32	AMP	3	476	0.6%	No
UGT2B15		4q13.2	AMP	6	476	1.3%	No
SNORD115-5		15q11.2	AMP	1	476	0.2%	No
FGD1		Xp11.22	HOMDEL	2	476	0.4%	No
AACS		12q24.31	AMP	1	476	0.2%	No
ZNF649-AS1		19q13.41	AMP	6	476	1.3%	No
FCER1G		1q23.3	AMP	53	476	11.1%	No
LINC01621		6q14.1	AMP	1	476	0.2%	No
SNORD115-4		15q11.2	AMP	1	476	0.2%	No
LINC00114		21q22.2	HOMDEL	2	476	0.4%	No
PRB2		12p13.2	AMP	3	476	0.6%	No
MYBPC1		12q23.2	AMP	4	476	0.8%	No
RPL38		17q25.1	AMP	5	476	1.1%	No
NR2E1		6q21	AMP	4	476	0.8%	No
UGT2B17		4q13.2	AMP	6	476	1.3%	No
N4BP1		16q12.1	HOMDEL	2	476	0.4%	No
CD27-AS1		12p13.31	AMP	5	476	1.1%	No
FCER2		19p13.2	AMP	3	476	0.6%	No
SNORD115-3		15q11.2	AMP	1	476	0.2%	No
KMO		1q43	AMP	2	476	0.4%	No
TMED9		5q35.3	HOMDEL	2	476	0.4%	No
MYBL1		8q13.1	AMP	9	476	1.9%	Yes
NPM1		5q35.1	AMP	1	476	0.2%	Yes
ELANE		19p13.3	HOMDEL	2	476	0.4%	No
ANGPTL7		1p36.22	AMP	2	476	0.4%	No
CDH9		5p14.1	AMP	14	476	2.9%	No
TSPAN7		Xp11.4	AMP	3	476	0.6%	No
SNORD115-7		15q11.2	AMP	1	476	0.2%	No
MRPL20		1p36.33	HOMDEL	1	476	0.2%	No
UGT8		4q26	AMP	1	476	0.2%	No
VWC2L-IT1		2q35	AMP	1	476	0.2%	No
EDA2R		Xq12	HOMDEL	4	476	0.8%	No
ODAD1		19q13.33	AMP	3	476	0.6%	No
KCTD14		11q14.1	AMP	9	476	1.9%	No
GIMAP1		7q36.1	HOMDEL	1	476	0.2%	No
FCER1A		1q23.2	AMP	22	476	4.6%	No
MYB		6q23.3	AMP	7	384	1.8%	Yes
SH2D4A		8p21.3	HOMDEL	17	476	3.6%	No
MADD		11p11.2	AMP	3	476	0.6%	No
NPHS1		19q13.12	AMP	7	476	1.5%	No
PICALM		11q14.2	AMP	6	476	1.3%	Yes
SLC26A9		1q32.1	HOMDEL	1	476	0.2%	No
CDH10		5p14.2-p14.1	AMP	16	476	3.4%	No
ISG20		15q26.1	AMP	1	476	0.2%	No
EXO5		1p34.2	AMP	17	476	3.6%	No
KRT26		17q21.2	AMP	7	476	1.5%	No
E2F3		6p22.3	HOMDEL	1	476	0.2%	Yes
LINC00348		13q21.33	AMP	4	476	0.8%	No
TSPAN8		12q21.1	AMP	12	476	2.5%	No
KIAA0513		16q24.1	AMP	6	476	1.3%	No
SNORD115-6		15q11.2	AMP	1	476	0.2%	No
PTX3		3q25.32	AMP	7	476	1.5%	No
UMOD		16p12.3	AMP	6	476	1.3%	No
KLRG1		12p13.31	AMP	5	476	1.1%	No
ZBTB10		8q21.13	AMP	12	476	2.5%	No
MS4A2		11q12.1	AMP	7	476	1.5%	No
SNORA33		6q23.2	HOMDEL	1	476	0.2%	No
NPHP1		2q13	AMP	5	476	1.1%	No
PDXK		21q22.3	AMP	1	476	0.2%	No
GPSM2		1p13.3	HOMDEL	1	476	0.2%	No
POU2AF2		11q23.1	HOMDEL	2	476	0.4%	No
PPM1K		4q22.1	AMP	5	476	1.1%	No
TP53TG3B		16p11.2	HOMDEL	1	476	0.2%	No
TCF20		22q13.2	HOMDEL	2	476	0.4%	No
RPH3AL		17p13.3	AMP	1	476	0.2%	No
MYO16-AS1		13q33.3	AMP	7	476	1.5%	No
TM4SF4		3q25.1	AMP	6	476	1.3%	No
LINC00572		13q12.3	AMP	4	476	0.8%	No
TMPRSS11F		4q13.2	AMP	6	476	1.3%	No
BIRC6		2p22.3	AMP	5	476	1.1%	No
ENKUR		10p12.1	AMP	4	476	0.8%	No
JADE3		Xp11.3	AMP	2	476	0.4%	No
CBX3		7p15.2	HOMDEL	1	476	0.2%	No
ENO1-AS1		1p36.23	AMP	1	476	0.2%	No
FBP1		9q22.32	AMP	2	476	0.4%	No
SNN		16p13.13	AMP	7	476	1.5%	No
ANKRD20A19P		13q12.12	HOMDEL	1	476	0.2%	No
MKNK1		1p33	AMP	7	476	1.5%	Yes
DLK2		6p21.1	AMP	6	476	1.3%	No
TIMD4		5q33.3	AMP	1	476	0.2%	No
MXRA7		17q25.1	AMP	4	476	0.8%	No
BTNL10P		1q42.13	HOMDEL	1	476	0.2%	No
ANKRD18DP		3q29	HOMDEL	1	476	0.2%	No
DTX2P1-UPK3BP1-PMS2P11		7q11.23	AMP	4	476	0.8%	No
AGO4		1p34.3	AMP	3	476	0.6%	No
LINC01210		3q22.3	AMP	4	476	0.8%	No
CDH8		16q21	AMP	1	476	0.2%	No
SEPTIN7P11		11p11.12	HOMDEL	1	476	0.2%	No
SNORD115-8		15q11.2	AMP	1	476	0.2%	No
DPP8		15q22.31	HOMDEL	2	476	0.4%	No
GRXCR1		4p13	AMP	1	476	0.2%	No
PLEKHG5		1p36.31	AMP	1	476	0.2%	No
LINC02891		22q11.21	HOMDEL	2	476	0.4%	No
TSPAN6		Xq22.1	AMP	4	476	0.8%	No
ZNF747		16p11.2	AMP	8	476	1.7%	No
FCAR		19q13.42	AMP	9	476	1.9%	No
KLRC4		12p13.2	AMP	5	476	1.1%	No
MB		22q12.3	HOMDEL	3	476	0.6%	No
RRP1		21q22.3	AMP	1	476	0.2%	No
ACMSD		2q21.3	AMP	4	476	0.8%	No
ZNF32-AS3		10q11.21	HOMDEL	3	476	0.6%	No
CNR2		1p36.11	AMP	3	476	0.6%	No
NPC1		18q11.2	AMP	9	476	1.9%	No
OR6P1		1q23.1	HOMDEL	1	476	0.2%	No
ZNF280A		22q11.22	AMP	6	476	1.3%	No
HCG18		6p22.1	AMP	4	476	0.8%	No
SNORD115-11		15q11.2	AMP	1	476	0.2%	No
ID4		6p22.3	AMP	29	476	6.1%	No
TNP2		16p13.13	HOMDEL	1	476	0.2%	No
LINC03013		7p14.2	HOMDEL	1	476	0.2%	No
CDH5		16q21	AMP	5	476	1.1%	No
AURKAIP1		1p36.33	HOMDEL	1	476	0.2%	No
HIF1AN		10q24.31	HOMDEL	3	476	0.6%	No
QRFP		9q34.12	AMP	1	476	0.2%	No
ASTN1		1q25.2	HOMDEL	2	476	0.4%	No
CDH6		5p13.3	AMP	14	476	2.9%	No
NPAT		11q22.3	AMP	1	476	0.2%	No
ARPIN		15q26.1	HOMDEL	1	476	0.2%	No
EFEMP1		2p16.1	AMP	6	476	1.3%	No
HCG17		6p22.1	AMP	4	476	0.8%	No
GPR137B		1q42.3	AMP	3	476	0.6%	No
SNORD115-10		15q11.2	AMP	1	476	0.2%	No
CHCHD4		3p25.1	AMP	21	476	4.4%	No
CCDC86		11q12.2	AMP	2	476	0.4%	No
KRTAP4-11		17q21.2	AMP	6	476	1.3%	No
SPATA18		4q12	AMP	2	476	0.4%	No
C21ORF62		21q22.11	AMP	2	476	0.4%	No
POLQ		3q13.33	HOMDEL	1	476	0.2%	Yes
RIBC2		22q13.31	AMP	1	476	0.2%	No
C1QL4		12q13.12	AMP	2	476	0.4%	No
CARD17P		11q22.3	AMP	1	476	0.2%	No
RPL31		2q11.2	AMP	7	476	1.5%	No
RBFADN		18q23	AMP	3	476	0.6%	No
ZNF200		16p13.3	HOMDEL	5	476	1.1%	No
MRPL16		11q12.1	AMP	5	476	1.1%	No
MRAP		21q22.11	AMP	3	476	0.6%	No
AAMP		2q35	HOMDEL	5	476	1.1%	No
PSMD14-DT		2q24.2	AMP	6	476	1.3%	No
GAL3ST2		2q37.3	HOMDEL	9	476	1.9%	No
CNIH2		11q13.2	AMP	5	476	1.1%	No
C17ORF67		17q22	HOMDEL	1	476	0.2%	No
RPL32		3p25.2	AMP	30	476	6.3%	No
SNORD115-12		15q11.2	AMP	1	476	0.2%	No
SPANXN5		Xp11.22	AMP	1	476	0.2%	No
MYCT1		6q25.2	HOMDEL	2	476	0.4%	No
FOXD4L5		9q21.11	HOMDEL	4	476	0.8%	No
PWAR1		15q11.2	HOMDEL	1	476	0.2%	No
LINC01191		2q14.1	AMP	3	476	0.6%	No
LINC02201		5q23.2	AMP	1	476	0.2%	No
UGP2		2p15	AMP	8	476	1.7%	No
GTF3C1		16p12.1	HOMDEL	2	476	0.4%	No
C1ORF127		1p36.22	AMP	2	476	0.4%	No
FOXD4L4		9q21.11	HOMDEL	4	476	0.8%	No
ELSPBP1		19q13.33	HOMDEL	1	476	0.2%	No
NDRG3		20q11.23	AMP	5	476	1.1%	No
IFNG-AS1		12q15	AMP	20	476	4.2%	No
KMT2A		11q23.3	HOMDEL	1	476	0.2%	Yes
TPRX1		19q13.33	AMP	2	476	0.4%	No
BARD1		2q35	HOMDEL	6	472	1.3%	Yes
PUM3		9p24.2	HOMDEL	2	476	0.4%	No
SPATA31A5		9q12	AMP	4	476	0.8%	No
SLC41A3		3q21.2-q21.3	AMP	2	476	0.4%	No
CATIP-AS1		2q35	HOMDEL	5	476	1.1%	No
SMARCB1		22q11.23	HOMDEL	2	476	0.4%	Yes
RAP2C-AS1		Xq26.2	AMP	1	476	0.2%	No
HAGHL		16p13.3	HOMDEL	5	476	1.1%	No
NDRG2		14q11.2	AMP	6	476	1.3%	No
MYO3A		10p12.1	HOMDEL	1	476	0.2%	No
MAGEA9B		Xq28	AMP	7	476	1.5%	No
MYC		8q24.21	AMP	20	476	4.2%	Yes
ADORA3		1p13.2	AMP	1	476	0.2%	No
SLC35D1		1p31.3	HOMDEL	1	476	0.2%	No
LINC01933		5q33.1	AMP	1	476	0.2%	No
FTCD		21q22.3	HOMDEL	3	476	0.6%	No
GPKOW		Xp11.23	HOMDEL	3	476	0.6%	No
MICAL1		6q21	AMP	1	476	0.2%	No
RNLS		10q23.31	HOMDEL	8	476	1.7%	No
LSM5		7p14.3	AMP	5	476	1.1%	No
DIS3L		15q22.31	AMP	1	476	0.2%	No
AEN		15q26.1	AMP	1	476	0.2%	No
ABCA12		2q35	AMP	1	476	0.2%	No
SUSD2		22q11.23	AMP	3	476	0.6%	No
RPL34		4q25	AMP	2	476	0.4%	No
BRD9		5p15.33	AMP	25	476	5.3%	No
SYTL5		Xp11.4	HOMDEL	1	476	0.2%	No
ADPRH		3q13.33	AMP	3	476	0.6%	No
CAPRIN2		12p11.21	AMP	3	476	0.6%	No
HAPLN3		15q26.1	HOMDEL	1	476	0.2%	No
KRT78		12q13.13	AMP	4	476	0.8%	No
NBPF13P		1q21.1	AMP	23	476	4.8%	No
ATF7IP2		16p13.2-p13.13	AMP	5	476	1.1%	No
CLECL1P		12p13.31	AMP	5	476	1.1%	No
FAR2P1		2q21.1	AMP	2	476	0.4%	No
CERK		22q13.31	AMP	1	476	0.2%	No
MYBPH		1q32.1	AMP	1	476	0.2%	No
PLEKHH2		2p21	AMP	4	476	0.8%	No
SLC7A11		4q28.3	AMP	2	476	0.4%	No
ZNF253		19p13.11	AMP	2	476	0.4%	No
RBM15		1p13.3	AMP	2	476	0.4%	Yes
KIF26A		14q32.33	AMP	2	476	0.4%	No
UGT2B4		4q13.3	AMP	6	476	1.3%	No
RPL35A		3q29	AMP	9	476	1.9%	No
PTPRO		12p12.3	AMP	2	476	0.4%	Yes
RAD51AP2		2p24.2	HOMDEL	1	476	0.2%	No
TTC7B-AS1		14q32.11	HOMDEL	3	476	0.6%	No
PARP1		1q42.12	AMP	1	476	0.2%	Yes
DEGS1		1q42.11	AMP	3	476	0.6%	No
XPNPEP2		Xq26.1	HOMDEL	1	476	0.2%	No
IFNA6		9p21.3	HOMDEL	38	476	8.0%	No
SYDE2		1p22.3	HOMDEL	2	476	0.4%	No
SEMA6D		15q21.1	HOMDEL	2	476	0.4%	No
ST7-AS2		7q31.2	HOMDEL	1	476	0.2%	No
MYBPC3		11p11.2	AMP	3	476	0.6%	No
CLEC12A		12p13.31	AMP	5	476	1.1%	No
CRTC3		15q26.1	AMP	1	476	0.2%	Yes
SMG1		16p12.3	HOMDEL	1	476	0.2%	Yes
KIAA1217		10p12.2-p12.1	AMP	5	476	1.1%	No
[truncated: 28,732 more rows]
